# Supplementary material for: Structural parameters of dimethyl sulfoxide, DMSO, at 100 K, based on a redetermination by use of high-quality single-crystal X-ray data
Source: Acta Crystallogr E Crystallogr Commun. 2017 Sep 5;73(Pt 10):1405–8. doi: 10.1107/S2056989017012464 (PMC5730283; doi:10.1107/S2056989017012464)
Supplement: Supplementary file 1 [file e-73-01405-sup1.cif]

##############################################################################
#                                                                            #
# This CIF contains the data in a paper accepted for publication in          #
# Acta Crystallographica Section E. It conforms to the requirements of       #
# Notes for Authors for Acta Crystallographica Section E, and has been       #
# peer reviewed under the auspices of the IUCr Commission on Journals.       #
#                                                                            #
# Full details of the Crystallographic Information File format               #
# are given in the paper "The Crystallographic Information File (CIF):       #
# a New Standard Archive File for Crystallography" by S. R. Hall, F. H.      #
# Allen and I. D. Brown [Acta Cryst. (1991), A47, 655-685].                  #
#                                                                            #
# The current version of the core CIF dictionary is obtainable from          #
# ftp://ftp.iucr.org/pub/cif_core.dic.                                       #
#                                                                            #
# Software is freely available for graphical display of the structure(s)     #
# in this CIF. For information consult the CIF software page                 #
# http://www.iucr.org/resources/cif/software.                                #
#                                                                            #
# This file may be used for bona fide research purposes within the           #
# scientific community so long as proper attribution is given to the journal # 
# article from which it was obtained.                                        #
#                                                                            #
##############################################################################
data_I
_audit_creation_method     'SHELXL-2014/7'
_journal_date_recd_electronic     2017-07-21
_journal_date_accepted     2017-08-29
_journal_name_full     'Acta Crystallographica, Section E'
_journal_year     2017
_journal_volume     73
_journal_issue     10
_journal_page_first     1405
_journal_page_last     1408
_journal_paper_category     GO
_journal_paper_doi     10.1107/S2056989017012464
_journal_coeditor_code     WM5409
_publ_contact_author_name     'Hans Reuter'
_publ_contact_author_address
;
Institute of Chemistry of New Materials
University of Osnabr\"uck
Barbarastrasse 7
49069 Osnabr\"uck
Germany
;
_publ_contact_author_email     'hreuter@uos.de'
_publ_contact_author_fax     ?
_publ_contact_author_phone     ?
_publ_section_title
;
Structural parameters of dimethyl sulfoxide, DMSO, at 100 K, based on a
redetermination by use of high-quality single-crystal X-ray data
;
loop_
    _publ_author_name
    _publ_author_footnote
    _publ_author_address
    'Reuter, Hans' .
;
Institute of Chemistry of New Materials
University of Osnabr\"uck
Barbarastrasse 7
49069 Osnabr\"uck
Germany
;
_publ_section_synopsis
;
Accurate structural parameters (bond lengths and angles) of dimethyl sulfoxide,
DMSO, have been obtained from the redetermination of its crystal structure by
single-crystal X-ray diffraction at 100 K using CCD data in order to get a
reference point for the deformation of the chemically bonded molecule. In
addition, the new data show that molecule approximates <i>C</i>~s~ symmetry in
the solid state where all atoms occupy general positions.
;
_database_code_depnum_ccdc_archive     'CCDC 1571260'
_chemical_name_systematic
;
Dimethyl sulfoxide
;
_chemical_name_common     ?
_chemical_formula_moiety     'C2 H6 O S'
_chemical_formula_sum     'C2 H6 O S'
_chemical_formula_iupac     'C2 H6 O S'
_chemical_formula_weight     78.13
_chemical_melting_point     ?
_shelx_space_group_comment
;
The symmetry employed for this shelxl refinement is uniquely defined
by the following loop, which should always be used as a source of
symmetry information in preference to the above space-group names.
They are only intended as comments.
;
_space_group_crystal_system     monoclinic
_space_group_name_H-M_alt     'P 21/c'
_space_group_name_Hall     '-P 2ybc'
loop_
    _space_group_symop_operation_xyz
    'x, y, z'
    '-x, y+1/2, -z+1/2'
    '-x, -y, -z'
    'x, -y-1/2, z-1/2'
_cell_length_a     5.2243(3)
_cell_length_b     6.7414(4)
_cell_length_c     11.2772(6)
_cell_angle_alpha     90
_cell_angle_beta     94.820(2)
_cell_angle_gamma     90
_cell_volume     395.77(4)
_cell_formula_units_Z     4
_cell_measurement_reflns_used     3349
_cell_measurement_theta_min     3.52
_cell_measurement_theta_max     28.04
_cell_measurement_temperature     100(2)
_exptl_crystal_description     bloc
_exptl_crystal_colour     colourless
_exptl_crystal_size_max     0.214
_exptl_crystal_size_mid     0.168
_exptl_crystal_size_min     0.155
_exptl_crystal_density_diffrn     1.311
_exptl_crystal_density_meas     ?
_exptl_crystal_density_method     ?
_exptl_crystal_F_000     168
_exptl_absorpt_coefficient_mu     0.598
_exptl_absorpt_correction_type     multi-scan
_exptl_absorpt_process_details
;
(SADABS; Bruker, 2009)
;
_shelx_estimated_absorpt_T_min     0.883
_shelx_estimated_absorpt_T_max     0.913
_exptl_absorpt_correction_T_min     0.883
_exptl_absorpt_correction_T_max     0.913
_diffrn_ambient_temperature     100(2)
_diffrn_radiation_type     MoK\a
_diffrn_radiation_wavelength     0.71073
_diffrn_measurement_device_type     'Bruker APEXII CCD'
_diffrn_measurement_method     '\f and \w scans'
_diffrn_detector_area_resol_mean     ?
_diffrn_reflns_number     5476
_diffrn_reflns_av_R_equivalents     0.0299
_diffrn_reflns_theta_min     3.524
_diffrn_reflns_theta_max     27.947
_diffrn_reflns_theta_full     25.242
_diffrn_measured_fraction_theta_max     0.993
_diffrn_measured_fraction_theta_full     0.999
_diffrn_reflns_limit_h_min     -6
_diffrn_reflns_limit_h_max     6
_diffrn_reflns_limit_k_min     -8
_diffrn_reflns_limit_k_max     8
_diffrn_reflns_limit_l_min     -14
_diffrn_reflns_limit_l_max     14
_refine_special_details     ?
_reflns_number_total     938
_reflns_number_gt     801
_reflns_threshold_expression     'I > 2\s(I)'
_refine_ls_structure_factor_coef     Fsqd
_refine_ls_matrix_type     full
_refine_ls_R_factor_all     0.0322
_refine_ls_R_factor_gt     0.0242
_refine_ls_wR_factor_gt     0.0577
_refine_ls_wR_factor_ref     0.0615
_refine_ls_goodness_of_fit_ref     1.126
_refine_ls_restrained_S_all     1.126
_refine_ls_number_reflns     938
_refine_ls_number_parameters     41
_refine_ls_number_restraints     0
_refine_ls_hydrogen_treatment     constr
_refine_ls_weighting_scheme     calc
_refine_ls_weighting_details
              'w=1/[\s^2^(Fo^2^)+(0.0238P)^2^+0.1531P] where P=(Fo^2^+2Fc^2^)/3'
_atom_sites_solution_hydrogens     geom
_atom_sites_solution_primary     ?
_atom_sites_solution_secondary     ?
_refine_ls_shift/su_max     0.000
_refine_ls_shift/su_mean     0.000
_refine_diff_density_max     0.256
_refine_diff_density_min     -0.254
_refine_ls_extinction_method     none
_refine_ls_extinction_coef     .
loop_
    _atom_type_symbol
    _atom_type_description
    _atom_type_scat_dispersion_real
    _atom_type_scat_dispersion_imag
    _atom_type_scat_source
    'C' 'C' 0.0033 0.0016
                         'International Tables Vol C Tables 4.2.6.8 and 6.1.1.4'
    'H' 'H' 0.0000 0.0000
                         'International Tables Vol C Tables 4.2.6.8 and 6.1.1.4'
    'O' 'O' 0.0106 0.0060
                         'International Tables Vol C Tables 4.2.6.8 and 6.1.1.4'
    'S' 'S' 0.1246 0.1234
                         'International Tables Vol C Tables 4.2.6.8 and 6.1.1.4'
_computing_data_collection
;
APEX2 (Bruker, 2009)
;
_computing_cell_refinement
;
SAINT (Bruker, 2009)
;
_computing_data_reduction
;
SAINT (Bruker, 2009)
;
_computing_structure_solution
;
SHELXS97 (Sheldrick, 2008)
;
_computing_structure_refinement
;
SHELXL2014 (Sheldrick, 2015)
;
_computing_molecular_graphics
;
DIAMOND (Brandenburg, 2006) and Mercury (Macrae <i>et al.</i>
(2008)
;
_computing_publication_material
;
SHELXTL (Sheldrick, 2008)
;
loop_
    _atom_site_type_symbol
    _atom_site_label
    _atom_site_fract_x
    _atom_site_fract_y
    _atom_site_fract_z
    _atom_site_U_iso_or_equiv
    _atom_site_adp_type
    _atom_site_calc_flag
    _atom_site_occupancy
    _atom_site_disorder_assembly
    _atom_site_disorder_group
    S S1 0.18232(6) 0.14961(5) 0.19283(3) 0.01776(12) Uani d 1 . .
    O O1 -0.10440(18) 0.13580(16) 0.16758(10) 0.0245(3) Uani d 1 . .
    C C1 0.3139(3) -0.0633(2) 0.12708(13) 0.0187(3) Uani d 1 . .
    H H11 0.2663 -0.1825 0.1698 0.027(3) Uiso calc 1 . .
    H H12 0.5015 -0.0518 0.1317 0.027(3) Uiso calc 1 . .
    H H13 0.2465 -0.0729 0.0435 0.027(3) Uiso calc 1 . .
    C C2 0.2905(3) 0.3307(2) 0.09280(15) 0.0247(3) Uani d 1 . .
    H H21 0.2217 0.2994 0.0114 0.033(3) Uiso calc 1 . .
    H H22 0.4786 0.3299 0.0972 0.033(3) Uiso calc 1 . .
    H H23 0.2305 0.4623 0.1149 0.033(3) Uiso calc 1 . .
loop_
    _atom_site_aniso_label
    _atom_site_aniso_U_11
    _atom_site_aniso_U_22
    _atom_site_aniso_U_33
    _atom_site_aniso_U_12
    _atom_site_aniso_U_13
    _atom_site_aniso_U_23
    S1 0.01277(18) 0.02359(19) 0.0170(2) -0.00180(13) 0.00161(12) -0.00362(15)
    O1 0.0115(5) 0.0353(6) 0.0269(6) -0.0008(4) 0.0030(4) -0.0069(5)
    C1 0.0159(6) 0.0194(7) 0.0209(8) 0.0003(5) 0.0030(6) 0.0000(6)
    C2 0.0236(7) 0.0198(7) 0.0312(9) -0.0001(6) 0.0042(6) 0.0018(6)
_geom_special_details
;
 All esds (except the esd in the dihedral angle between two l.s. planes)
 are estimated using the full covariance matrix.  The cell esds are taken
 into account individually in the estimation of esds in distances, angles
 and torsion angles; correlations between esds in cell parameters are only
 used when they are defined by crystal symmetry.  An approximate (isotropic)
 treatment of cell esds is used for estimating esds involving l.s. planes.
;
loop_
    _geom_bond_atom_site_label_1
    _geom_bond_atom_site_label_2
    _geom_bond_site_symmetry_2
    _geom_bond_distance
    _geom_bond_publ_flag
    S1 O1 . 1.5040(10) yes
    S1 C1 . 1.7801(14) yes
    S1 C2 . 1.7861(15) yes
    C1 H11 . 0.9800 ?
    C1 H12 . 0.9800 ?
    C1 H13 . 0.9800 ?
    C2 H21 . 0.9800 ?
    C2 H22 . 0.9800 ?
    C2 H23 . 0.9800 ?
loop_
    _geom_angle_atom_site_label_1
    _geom_angle_atom_site_label_2
    _geom_angle_atom_site_label_3
    _geom_angle_site_symmetry_1
    _geom_angle_site_symmetry_3
    _geom_angle
    _geom_angle_publ_flag
    O1 S1 C1 . . 106.54(6) yes
    O1 S1 C2 . . 106.60(7) yes
    C1 S1 C2 . . 97.73(7) yes
    S1 C1 H11 . . 109.5 ?
    S1 C1 H12 . . 109.5 ?
    H11 C1 H12 . . 109.5 ?
    S1 C1 H13 . . 109.5 ?
    H11 C1 H13 . . 109.5 ?
    H12 C1 H13 . . 109.5 ?
    S1 C2 H21 . . 109.5 ?
    S1 C2 H22 . . 109.5 ?
    H21 C2 H22 . . 109.5 ?
    S1 C2 H23 . . 109.5 ?
    H21 C2 H23 . . 109.5 ?
    H22 C2 H23 . . 109.5 ?
loop_
    _geom_hbond_atom_site_label_D
    _geom_hbond_atom_site_label_H
    _geom_hbond_atom_site_label_A
    _geom_hbond_site_symmetry_A
    _geom_hbond_distance_DH
    _geom_hbond_distance_HA
    _geom_hbond_distance_DA
    _geom_hbond_angle_DHA
    C1 H11 O1 2_545 0.98 2.42 3.3318(18) 155.3
    C1 H12 O1 1_655 0.98 2.42 3.3184(17) 152.0
    C1 H13 O1 3 0.98 2.47 3.4450(19) 173.0
    C2 H22 O1 1_655 0.98 2.61 3.4618(18) 145.8
_shelx_hkl_file
;
  -1   0   0  110.46    2.17
   1   0   0  105.97    2.17
   1   0   0  109.13    2.03
  -1   0   0  112.48    2.20
  -1   0   0  111.36    2.02
  -1   0   0  112.35    2.15
  -1   0   0  109.74    2.03
   2   0   0  342.37    6.60
  -2   0   0  364.27    6.68
  -2   0   0  359.11    6.20
  -2   0   0  361.93    6.58
   2   0   0  345.45    6.20
   3   0   0  102.69    2.36
   3   0   0  103.58    2.56
  -3   0   0  102.98    2.33
  -3   0   0  106.82    2.64
   4   0   0    5.94    0.63
  -4   0   0    5.81    0.62
   4   0   0    5.88    0.71
  -4   0   0    5.22    0.68
   5   0   0    0.36    0.51
   5   0   0    1.36    0.52
  -5   0   0    0.56    0.48
  -5   0   0    1.41    0.49
   6   0   0   25.60    1.62
  -6   0   0   26.41    1.62
   6   0   0   26.38    1.46
  -6   0   0   23.66    1.35
   0  -1   0   -0.10    0.08
   0  -1   0   -0.01    0.08
   0  -1   0    0.03    0.08
   0  -1   0   -0.05    0.08
   0  -1   0    0.06    0.09
   0   1   0   -0.04    0.07
   0   1   0   -0.18    0.08
   0   1   0   -0.10    0.07
   0   1   0   -0.11    0.07
   0   1   0   -0.04    0.07
   0   1   0   -0.01    0.07
  -1  -1   0  157.95    3.18
   1  -1   0  163.90    3.16
  -1  -1   0  163.80    3.16
   1  -1   0  167.55    3.14
   1  -1   0  163.41    2.94
  -1  -1   0  162.73    2.98
  -1   1   0  162.90    3.16
  -1   1   0  163.84    2.94
   1   1   0  167.26    3.16
  -1   1   0  168.23    2.92
   1   1   0  159.93    3.17
  -1   1   0  172.40    3.16
   1   1   0  162.47    2.98
  -1   1   0  170.91    3.11
  -2  -1   0    9.21    0.54
  -2  -1   0    9.46    0.56
   2  -1   0    9.48    0.56
   2  -1   0    8.47    0.51
   2  -1   0    9.51    0.52
   2   1   0    8.43    0.55
   2   1   0    9.33    0.55
  -2   1   0    8.89    0.53
  -2   1   0    8.96    0.56
   2   1   0    9.39    0.60
   3  -1   0   72.32    1.84
  -3  -1   0   74.35    1.88
  -3  -1   0   72.96    2.08
   3  -1   0   72.25    2.00
  -3  -1   0   74.94    1.92
   3   1   0   71.52    2.03
  -3   1   0   71.46    1.79
   3   1   0   71.81    1.87
  -3   1   0   72.99    2.03
  -4  -1   0   83.99    2.52
   4  -1   0   84.35    2.42
   4  -1   0   82.01    2.23
  -4  -1   0   83.35    2.23
  -4   1   0   85.30    2.48
   4   1   0   82.59    2.48
   4   1   0   81.55    2.25
  -4   1   0   84.06    2.16
  -5  -1   0    5.56    0.74
   5  -1   0    7.78    0.80
   5  -1   0    6.39    0.86
  -5  -1   0    6.43    0.83
  -5   1   0    5.45    0.70
  -5   1   0    5.27    0.78
   5   1   0    5.93    0.87
   5   1   0    7.06    0.79
  -6  -1   0   11.35    1.19
   6  -1   0   13.91    1.26
  -6  -1   0   11.80    1.06
   6  -1   0   12.19    1.11
   6   1   0   15.31    1.32
   6   1   0   13.21    1.14
  -6   1   0   12.15    1.22
  -6   1   0   14.12    1.09
   0  -2   0   29.54    0.81
   0  -2   0   28.25    0.83
   0  -2   0   33.94    0.91
   0   2   0   31.10    0.77
   0   2   0   29.22    0.78
  -1  -2   0   16.70    0.72
   1  -2   0   18.05    0.66
  -1  -2   0   17.23    0.67
   1  -2   0   15.92    0.67
   1  -2   0   17.86    0.62
   1  -2   0   17.08    0.62
  -1  -2   0   16.57    0.67
  -1   2   0   17.16    0.59
   1   2   0   17.78    0.65
  -1   2   0   16.44    0.58
  -1   2   0   16.59    0.68
   1   2   0   16.78    0.72
   2  -2   0    6.18    0.48
   2  -2   0    5.93    0.53
   2  -2   0    6.64    0.50
  -2  -2   0    6.60    0.53
  -2  -2   0    6.86    0.58
  -2  -2   0    8.15    0.59
  -2   2   0    6.65    0.49
  -2   2   0    6.82    0.55
   2   2   0    6.69    0.59
   2   2   0    6.49    0.55
   3  -2   0   21.34    0.95
  -3  -2   0   20.78    0.96
  -3  -2   0   20.55    0.96
   3  -2   0   20.63    1.01
   3  -2   0   21.28    0.93
   3   2   0   19.39    0.95
   3   2   0   19.75    1.04
  -3   2   0   20.04    1.01
  -3   2   0   20.81    0.89
   4  -2   0   -0.42    0.35
  -4  -2   0    0.09    0.37
   4  -2   0    0.25    0.40
  -4  -2   0    0.08    0.39
   4   2   0   -0.44    0.35
  -4   2   0    0.02    0.36
   4   2   0    0.68    0.46
  -4   2   0    0.16    0.39
   5  -2   0    5.13    0.77
  -5  -2   0    4.02    0.73
   5  -2   0    4.83    0.72
  -5  -2   0    3.82    0.68
   5   2   0    4.00    0.69
   5   2   0    5.03    0.86
  -5   2   0    3.30    0.59
  -5   2   0    3.85    0.73
  -6  -2   0    1.09    0.59
  -6  -2   0    0.14    0.60
   6  -2   0    0.95    0.67
   6  -2   0    0.16    0.57
  -6   2   0    0.09    0.57
   6   2   0   -0.13    0.66
   6   2   0    0.16    0.59
  -6   2   0    0.29    0.53
   0  -3   0   -0.19    0.22
   0  -3   0   -0.07    0.23
   0  -3   0    0.11    0.23
   0   3   0    0.24    0.22
   0   3   0    1.16    0.29
   0   3   0    0.05    0.17
   1  -3   0    6.22    0.50
   1  -3   0    7.01    0.51
  -1  -3   0    6.30    0.52
   1  -3   0    5.85    0.52
  -1  -3   0    6.00    0.51
   1  -3   0    6.77    0.54
  -1  -3   0    5.97    0.54
  -1   3   0    6.90    0.54
  -1   3   0    5.93    0.45
   1   3   0    6.38    0.58
  -1   3   0    6.20    0.40
   1   3   0    6.13    0.51
   2  -3   0    5.99    0.50
  -2  -3   0    5.54    0.53
  -2  -3   0    6.13    0.60
   2  -3   0    5.44    0.56
   2  -3   0    5.75    0.57
   2  -3   0    6.34    0.53
  -2  -3   0    5.96    0.54
  -2   3   0    5.60    0.57
   2   3   0    5.13    0.58
  -2   3   0    5.96    0.50
   2   3   0    6.15    0.54
  -2   3   0    5.59    0.44
   3  -3   0    4.43    0.56
  -3  -3   0    4.96    0.59
  -3  -3   0    4.57    0.57
   3  -3   0    4.01    0.51
   3  -3   0    4.33    0.57
  -3  -3   0    4.59    0.61
  -3   3   0    3.43    0.55
   3   3   0    4.53    0.65
  -3   3   0    3.66    0.46
   3   3   0    3.87    0.54
  -4  -3   0   29.51    1.34
   4  -3   0   33.04    1.35
   4  -3   0   33.18    1.46
  -4   3   0   31.48    1.46
  -4   3   0   31.62    1.19
   4   3   0   30.61    1.54
   4   3   0   30.34    1.36
  -5  -3   0   -0.08    0.41
  -5  -3   0   -0.32    0.48
   5  -3   0    0.20    0.51
   5  -3   0   -0.30    0.45
  -5   3   0   -0.14    0.44
   5   3   0    0.02    0.54
  -5   3   0    0.47    0.41
   5   3   0    0.09    0.47
   6  -3   0    8.80    1.04
  -6  -3   0    7.84    1.07
  -6  -3   0    9.54    1.08
  -6   3   0    9.08    0.81
   6   3   0    7.38    1.13
   6   3   0    8.25    1.00
  -6   3   0    8.76    1.14
   0  -4   0  229.91    4.41
   0  -4   0  231.27    4.65
   0  -4   0  224.54    4.68
   0   4   0  233.15    4.27
   0   4   0  236.00    4.76
   0   4   0  231.17    4.23
  -1  -4   0   47.13    1.42
   1  -4   0   45.33    1.48
   1  -4   0   43.87    1.37
  -1  -4   0   45.19    1.49
   1  -4   0   47.07    1.43
   1  -4   0   45.90    1.34
  -1  -4   0   46.03    1.45
   1   4   0   45.79    1.32
   1   4   0   45.22    1.54
  -1   4   0   47.46    1.23
  -1   4   0   48.73    1.50
   2  -4   0   27.90    1.17
   2  -4   0   31.88    1.14
  -2  -4   0   29.36    1.26
   2  -4   0   27.96    1.18
  -2  -4   0   30.92    1.19
  -2  -4   0   28.49    1.15
   2  -4   0   28.55    1.14
  -2   4   0   29.12    0.96
   2   4   0   29.00    1.12
   2   4   0   27.31    1.26
  -2   4   0   29.50    1.21
   3  -4   0   53.42    1.77
   3  -4   0   54.80    1.70
   3  -4   0   50.48    1.79
  -3  -4   0   52.95    1.76
  -3  -4   0   55.27    1.92
  -3   4   0   55.29    1.48
  -3   4   0   54.34    1.86
   3   4   0   55.15    1.97
   3   4   0   53.49    1.72
   4  -4   0    6.45    0.73
  -4  -4   0    5.12    0.74
   4  -4   0    5.22    0.75
  -4   4   0    5.03    0.77
   4   4   0    6.10    0.72
   4   4   0    6.99    0.90
  -4   4   0    5.61    0.55
  -5  -4   0    5.25    0.82
  -5  -4   0    4.50    0.79
   5  -4   0    6.03    0.84
  -5   4   0    6.30    0.91
   5   4   0    4.60    0.77
   5   4   0    7.18    1.01
  -5   4   0    5.54    0.59
  -6  -4   0    4.51    0.90
  -6  -4   0    3.64    0.90
   6  -4   0    7.14    1.00
  -6   4   0    6.90    0.66
  -6   4   0    7.22    1.08
   6   4   0    5.78    0.91
   6   4   0    6.08    1.14
   0  -5   0    0.45    0.39
   0  -5   0   -0.27    0.34
   0  -5   0    0.40    0.37
   0   5   0    0.52    0.32
   0   5   0    0.36    0.30
   0   5   0   -0.18    0.31
  -1  -5   0  103.37    2.65
   1  -5   0  102.57    2.50
   1  -5   0  102.75    2.67
  -1  -5   0  105.33    2.58
  -1  -5   0  109.10    2.76
   1  -5   0  103.60    2.61
   1   5   0  101.64    2.38
  -1   5   0  102.78    2.21
   1   5   0  100.60    2.77
  -1   5   0  103.33    2.70
   2  -5   0    2.98    0.52
  -2  -5   0    2.82    0.55
   2  -5   0    2.45    0.60
  -2  -5   0    1.95    0.52
  -2  -5   0    3.84    0.67
   2  -5   0    1.82    0.53
   2  -5   0    2.82    0.59
  -2   5   0    3.08    0.43
   2   5   0    2.68    0.61
  -2   5   0    2.24    0.55
   2   5   0    2.63    0.51
  -3  -5   0   33.82    1.57
   3  -5   0   30.39    1.49
  -3  -5   0   28.82    1.38
   3  -5   0   29.67    1.42
   3  -5   0   30.35    1.32
  -3   5   0   31.63    1.46
  -3   5   0   30.65    1.02
   3   5   0   29.12    1.31
   3   5   0   28.97    1.50
   4  -5   0   24.98    1.35
  -4  -5   0   25.15    1.37
   4   5   0   23.01    1.50
  -4   5   0   25.45    0.96
   4   5   0   24.64    1.32
  -4   5   0   24.19    1.43
   5  -5   0    8.14    0.99
  -5  -5   0   10.74    1.12
  -5   5   0    8.63    0.63
   5   5   0    9.40    1.21
  -5   5   0    8.90    1.07
   5   5   0    8.79    0.99
   0  -6   0   60.37    2.00
   0  -6   0   58.48    1.95
   0  -6   0   62.07    1.95
   0   6   0   56.05    2.02
   0   6   0   59.23    1.59
  -1  -6   0   11.67    0.98
   1  -6   0   10.46    0.90
   1  -6   0    9.97    0.91
  -1  -6   0   10.52    0.90
   1  -6   0   10.25    0.87
  -1  -6   0   11.35    0.96
  -1   6   0    9.94    0.66
  -1   6   0   10.23    0.93
   1   6   0    9.80    0.76
  -1   6   0   11.26    0.67
   1   6   0   11.22    0.97
   2  -6   0   14.23    1.07
   2  -6   0   15.29    1.02
   2  -6   0   16.48    1.14
  -2  -6   0   15.25    1.03
  -2  -6   0   17.28    1.21
   2   6   0   17.25    0.95
  -2   6   0   14.12    1.05
   2   6   0   15.43    1.15
  -2   6   0   16.82    0.72
   3  -6   0   27.90    1.38
  -3  -6   0   28.64    1.45
  -3  -6   0   29.79    1.62
   3   6   0   28.77    1.33
   3   6   0   26.35    1.56
  -3   6   0   26.42    1.45
  -3   6   0   28.00    0.90
  -4  -6   0    0.21    0.62
  -4  -6   0   -0.31    0.55
   4  -6   0   -0.37    0.53
  -4   6   0   -0.16    0.54
   4   6   0    0.35    0.51
   4   6   0    0.87    0.73
  -5  -6   0    3.90    0.87
   5   6   0    5.00    0.85
   5   6   0    7.25    1.16
   0  -7   0    0.39    0.55
   0   7   0   -0.01    0.33
   0   7   0    0.61    0.51
  -1  -7   0    7.67    0.91
  -1  -7   0    8.70    0.96
   1  -7   0    9.49    0.94
   1   7   0    7.46    0.66
   1   7   0    8.73    0.99
  -1   7   0    7.82    0.92
  -2  -7   0    3.12    0.76
   2  -7   0    1.88    0.62
  -2  -7   0    3.30    0.76
   2   7   0    3.90    0.61
   2   7   0    0.35    0.58
  -2   7   0    2.50    0.71
  -3  -7   0    0.21    0.60
  -3  -7   0    0.38    0.62
   3   7   0    0.38    0.48
  -3   7   0   -0.53    0.53
   3   7   0    0.37    0.66
  -4  -7   0   -0.69    0.59
  -4  -7   0   -0.22    0.63
  -4   7   0    0.06    0.64
   4   7   0    1.93    0.64
   4   7   0   -0.02    0.66
   0  -8   0   -0.16    0.63
   0   8   0    0.31    0.58
  -1  -8   0    3.66    0.81
   1   8   0    3.47    0.84
   1   8   0    3.34    0.51
  -1   8   0    5.40    0.89
  -2  -8   0    0.32    0.65
   2   8   0   -0.50    0.56
  -2   8   0    0.46    0.63
   2   8   0    0.44    0.45
  -6   0   1    0.72    0.60
  -6   0   1   -0.52    0.47
   6   0  -1   -0.08    0.60
   6   0  -1    0.59    0.58
  -5   0   1   -0.30    0.38
   5   0  -1    0.00    0.41
  -5   0   1   -0.13    0.41
   5   0  -1   -0.23    0.47
   4   0  -1   -0.23    0.34
  -4   0   1   -0.10    0.36
  -4   0   1    0.00    0.36
   4   0  -1   -0.01    0.39
   3   0  -1   -0.34    0.29
  -3   0   1   -0.16    0.27
  -3   0   1    0.16    0.30
  -3   0   1    0.08    0.22
   3   0  -1   -0.10    0.27
   2   0  -1   -0.18    0.25
  -2   0   1   -0.09    0.22
   2   0  -1   -0.19    0.19
  -2   0   1   -0.17    0.18
  -2   0   1   -0.20    0.19
   2   0  -1   -0.18    0.21
   1   0  -1    0.16    0.15
   1   0  -1    0.05    0.13
  -1   0   1    0.01    0.13
  -1   0   1   -0.04    0.12
   1   0  -1    0.06    0.13
  -1   0   1    0.04    0.12
   1   0  -1   -0.10    0.12
   1   0  -1    0.04    0.12
   0   0   1    0.13    0.04
  -1   0  -1   -0.19    0.11
  -1   0  -1   -0.29    0.13
   1   0   1    0.00    0.11
   1   0   1   -0.04    0.14
  -1   0  -1   -0.27    0.11
  -1   0  -1    0.22    0.12
   1   0   1    0.11    0.13
   2   0   1    0.94    0.27
  -2   0  -1    0.18    0.22
   2   0   1    0.79    0.23
  -2   0  -1    0.74    0.24
  -3   0  -1   -0.12    0.27
  -3   0  -1   -0.53    0.26
   3   0   1   -0.24    0.30
   3   0   1   -0.20    0.28
  -4   0  -1    0.11    0.39
   4   0   1    0.27    0.41
   4   0   1   -0.47    0.38
  -4   0  -1   -0.38    0.33
   5   0   1    1.20    0.50
  -5   0  -1    0.20    0.41
   5   0   1    0.10    0.49
  -5   0  -1   -0.20    0.40
   6   0   1   -0.01    0.61
   6   0   1   -0.02    0.57
  -6   0  -1    0.24    0.54
  -6   0  -1    0.00    0.51
   6  -1  -1   20.00    1.46
   6  -1  -1   17.26    1.23
  -6  -1   1   17.84    1.36
  -6  -1   1   15.22    1.19
  -6   1   1   16.67    1.35
  -6   1   1   18.59    1.24
   6   1  -1   17.21    1.23
   6   1  -1   16.16    1.36
   5  -1  -1    7.82    0.81
   5  -1  -1    8.47    0.95
  -5  -1   1    6.92    0.86
  -5  -1   1    6.90    0.79
  -5   1   1    6.99    0.87
   5   1  -1    8.24    0.81
   5   1  -1    9.34    0.99
  -5   1   1    7.22    0.76
  -4  -1   1   50.02    1.86
  -4  -1   1   47.80    1.64
   4  -1  -1   52.37    1.65
   4  -1  -1   50.67    1.79
  -4   1   1   51.95    1.84
  -4   1   1   50.28    1.62
   4   1  -1   49.94    1.83
   4   1  -1   48.66    1.62
   3  -1  -1   56.11    1.70
  -3  -1   1   55.49    1.58
  -3  -1   1   59.44    1.79
   3  -1  -1   56.18    1.56
  -3  -1   1   55.28    1.60
  -3   1   1   56.79    1.58
   3   1  -1   53.61    1.54
   3   1  -1   55.78    1.74
  -3   1   1   55.75    1.72
  -2  -1   1    3.38    0.38
  -2  -1   1    3.77    0.38
  -2  -1   1    3.89    0.41
   2  -1  -1    4.12    0.43
   2  -1  -1    3.47    0.37
  -2   1   1    4.30    0.36
  -2   1   1    3.89    0.39
   2   1  -1    4.19    0.46
  -2   1   1    3.94    0.42
   2   1  -1    3.57    0.37
   1  -1  -1  122.87    2.34
   1  -1  -1  128.81    2.54
  -1  -1   1  122.43    2.45
  -1  -1   1  124.88    2.33
   1   1  -1  129.46    2.30
  -1   1   1  131.69    2.52
   1   1  -1  119.86    2.29
  -1   1   1  123.30    2.36
   1   1  -1  122.13    2.49
  -1   1   1  122.83    2.52
  -1   1   1  129.37    2.50
   1   1  -1  124.27    2.49
   0  -1  -1  100.18    1.85
   0  -1  -1   99.85    1.97
   0  -1   1   96.98    1.90
   0  -1  -1   98.24    1.98
   0  -1  -1   99.21    1.84
   0   1   1  103.74    1.84
   0   1   1   97.97    1.85
   0   1   1  102.58    1.98
   0   1   1   98.34    1.97
   0   1  -1   98.27    1.92
  -1  -1  -1   30.09    0.84
  -1  -1  -1   29.08    0.89
  -1  -1  -1   31.12    0.82
   1  -1   1   31.09    0.73
   1  -1   1   29.14    0.70
   1  -1   1   30.89    0.80
   1  -1   1   30.34    0.72
  -1   1  -1   30.54    0.66
   1   1   1   29.54    0.82
  -1   1  -1   32.12    0.82
   1   1   1   29.23    0.89
  -1   1  -1   30.46    0.80
   2  -1   1    4.34    0.42
  -2  -1  -1    4.11    0.45
  -2  -1  -1    4.12    0.39
  -2  -1  -1    4.30    0.39
   2  -1   1    4.31    0.37
   2  -1   1    4.07    0.36
  -2   1  -1    4.00    0.35
   2   1   1    4.22    0.44
  -2   1  -1    4.59    0.37
  -2   1  -1    4.29    0.41
   2   1   1    3.78    0.39
   3  -1   1   11.14    0.78
   3  -1   1   10.88    0.72
   3  -1   1   11.06    0.67
  -3  -1  -1   13.10    0.75
  -3   1  -1   11.55    0.79
   3   1   1   11.62    0.75
   3   1   1   12.19    0.83
  -3   1  -1   11.33    0.70
  -4  -1  -1   16.63    1.05
  -4  -1  -1   14.72    0.91
   4  -1   1   13.84    0.96
   4  -1   1   15.26    0.92
   4   1   1   14.07    1.03
  -4   1  -1   16.39    1.01
  -4   1  -1   13.89    0.85
   4   1   1   13.28    0.92
  -5  -1  -1    7.20    0.77
  -5  -1  -1    5.42    0.80
   5  -1   1    8.69    0.84
   5  -1   1    3.81    0.72
  -5   1  -1    8.42    0.77
  -5   1  -1    8.63    0.91
   5   1   1    7.61    0.83
   5   1   1    7.37    0.94
   6  -1   1    0.47    0.58
  -6  -1  -1    1.85    0.64
   6  -1   1    1.28    0.68
  -6  -1  -1    1.41    0.61
  -6   1  -1    0.35    0.55
   6   1   1    3.05    0.73
   6   1   1    2.25    0.75
  -6   1  -1    1.25    0.59
   6  -2  -1    0.04    0.56
  -6  -2   1    0.36    0.56
  -6  -2   1    0.10    0.47
   6  -2  -1    0.34    0.61
  -6   2   1    0.48    0.54
   6   2  -1   -0.20    0.60
  -6   2   1   -0.38    0.51
   6   2  -1    0.76    0.57
   5  -2  -1   48.08    1.77
  -5  -2   1   44.09    1.73
   5  -2  -1   45.26    1.91
  -5  -2   1   43.98    1.96
  -5   2   1   43.13    1.91
   5   2  -1   49.10    2.04
   5   2  -1   44.21    1.72
  -5   2   1   45.71    1.67
  -4  -2   1    3.58    0.58
   4  -2  -1    3.84    0.62
   4  -2  -1    3.43    0.57
  -4  -2   1    4.70    0.67
  -4   2   1    3.56    0.57
   4   2  -1    4.61    0.72
   4   2  -1    4.14    0.56
  -4   2   1    3.94    0.66
  -3  -2   1  160.22    3.36
   3  -2  -1  158.42    3.60
  -3  -2   1  159.85    3.51
   3  -2  -1  159.49    3.33
   3   2  -1  158.46    3.65
   3   2  -1  156.21    3.30
  -3   2   1  155.56    3.61
  -3   2   1  157.91    3.28
   2  -2  -1   41.52    1.30
   2  -2  -1   40.69    1.18
  -2  -2   1   40.66    1.20
  -2  -2   1   42.41    1.24
  -2   2   1   41.67    1.17
   2   2  -1   41.46    1.16
   2   2  -1   41.58    1.31
  -2   2   1   40.43    1.30
  -1  -2   1  387.39    7.31
   1  -2  -1  400.45    6.91
  -1  -2   1  389.43    7.29
   1  -2  -1  401.70    7.40
  -1  -2   1  393.11    6.86
   1  -2  -1  408.95    7.39
   1  -2  -1  389.65    7.35
   1   2  -1  419.95    6.83
   1   2  -1  405.65    6.85
  -1   2   1  403.00    7.34
  -1   2   1  407.14    7.39
   1   2  -1  391.45    7.31
  -1   2   1  408.65    6.90
   0  -2  -1  235.03    4.19
   0  -2   1  229.64    4.33
   0  -2   1  233.46    4.34
   0  -2  -1  231.93    4.46
   0  -2  -1  235.50    4.49
   0  -2   1  238.28    4.07
   0  -2   1  231.14    4.34
   0   2   1  238.63    4.49
   0   2  -1  237.29    4.08
   0   2  -1  231.10    4.36
   0   2  -1  240.46    4.36
   0   2   1  232.71    4.18
  -1  -2  -1   72.04    1.75
   1  -2   1   73.14    1.48
   1  -2   1   72.99    1.53
   1  -2   1   70.03    1.51
   1  -2   1   72.49    1.62
  -1  -2  -1   75.47    1.72
  -1  -2  -1   73.28    1.63
  -1   2  -1   74.17    1.65
   1   2   1   71.26    1.62
   1   2   1   73.90    1.69
   1   2   1   73.34    1.78
  -1   2  -1   73.58    1.65
   2  -2   1    0.02    0.22
   2  -2   1    0.28    0.26
   2  -2   1    0.10    0.24
   2  -2   1    0.09    0.19
  -2  -2  -1    0.00    0.23
  -2  -2  -1   -0.19    0.24
  -2  -2  -1    0.19    0.28
  -2   2  -1    0.03    0.25
  -2   2  -1    0.25    0.20
   2   2   1   -0.09    0.22
   2   2   1    0.16    0.26
   2   2   1    0.11    0.28
   3  -2   1  190.92    4.08
   3  -2   1  195.41    4.16
  -3  -2  -1  199.72    3.98
   3  -2   1  195.99    3.89
  -3   2  -1  197.09    3.71
  -3   2  -1  196.42    4.23
   3   2   1  192.69    4.32
   3   2   1  198.97    4.00
   4  -2   1  106.93    2.68
  -4  -2  -1  107.06    2.70
   4  -2   1  110.57    2.88
   4   2   1  111.56    2.80
   4   2   1  108.97    3.03
  -4   2  -1  108.37    2.95
  -4   2  -1  107.35    2.45
   5  -2   1   15.30    1.16
   5  -2   1   17.56    1.18
  -5  -2  -1   15.56    1.10
  -5  -2  -1   14.91    1.17
   5   2   1   17.69    1.14
   5   2   1   16.72    1.27
  -5   2  -1   17.56    0.97
  -5   2  -1   17.65    1.20
  -6  -2  -1   34.82    1.94
  -6  -2  -1   36.55    1.71
   6  -2   1   37.44    1.78
   6   2   1   38.95    2.03
  -6   2  -1   38.46    1.95
   6   2   1   38.08    1.78
  -6   2  -1   39.54    1.48
   6  -3  -1   33.40    1.84
   6  -3  -1   35.31    1.76
  -6  -3   1   31.28    1.84
  -6  -3   1   29.74    1.66
   6   3  -1   34.60    1.97
  -6   3   1   34.81    1.51
   6   3  -1   28.97    1.60
  -6   3   1   33.40    1.88
  -5  -3   1    0.06    0.51
   5  -3  -1    0.44    0.50
  -5  -3   1    0.33    0.44
   5  -3  -1    0.29    0.53
  -5   3   1    0.01    0.45
  -5   3   1    0.18    0.44
   5   3  -1    0.33    0.47
   5   3  -1    0.73    0.59
   4  -3  -1  157.50    3.88
   4  -3  -1  163.09    3.64
  -4  -3   1  159.74    3.65
  -4   3   1  156.56    3.43
   4   3  -1  154.17    3.98
   4   3  -1  155.19    3.58
  -4   3   1  153.63    3.92
   3  -3  -1  102.46    2.64
   3  -3  -1  101.27    2.56
   3  -3  -1  101.50    2.46
  -3  -3   1  100.42    2.46
  -3  -3   1  102.76    2.58
  -3   3   1   97.34    2.65
  -3   3   1   96.63    2.32
   3   3  -1  100.77    2.71
   3   3  -1  101.05    2.42
   2  -3  -1   43.52    1.35
   2  -3  -1   43.15    1.42
  -2  -3   1   42.11    1.32
   2  -3  -1   40.84    1.40
   2  -3  -1   42.13    1.29
  -2  -3   1   41.24    1.28
  -2  -3   1   40.62    1.38
   2   3  -1   41.08    1.40
  -2   3   1   42.03    1.42
  -2   3   1   41.68    1.23
   2   3  -1   41.77    1.24
  -1  -3   1  131.82    2.86
   1  -3  -1  127.91    2.92
  -1  -3   1  133.31    2.68
   1  -3  -1  134.97    2.87
  -1  -3   1  132.33    2.79
   1  -3  -1  133.67    2.71
   1  -3  -1  131.01    2.88
   1   3  -1  137.27    2.56
  -1   3   1  133.61    2.95
   1   3  -1  133.42    2.90
   1   3  -1  132.90    2.57
  -1   3   1  133.50    2.66
   0  -3   1    3.56    0.35
   0  -3   1    3.62    0.34
   0  -3  -1    4.03    0.43
   0  -3  -1    4.23    0.45
   0  -3   1    4.03    0.39
   0  -3  -1    2.66    0.38
   0   3  -1    3.59    0.30
   0   3   1    3.71    0.43
   0   3  -1    3.14    0.38
   0   3   1    3.20    0.37
   1  -3   1   -0.34    0.21
  -1  -3  -1   -0.02    0.24
  -1  -3  -1   -0.21    0.24
  -1  -3  -1    0.32    0.28
   1  -3   1    0.19    0.22
   1  -3   1    0.07    0.22
   1  -3   1   -0.22    0.19
  -1   3  -1   -0.06    0.14
  -1   3  -1   -0.12    0.24
   1   3   1    0.01    0.27
   1   3   1    0.23    0.31
   2  -3   1   29.49    1.00
  -2  -3  -1   30.11    1.20
   2  -3   1   29.60    1.07
   2  -3   1   30.29    1.05
  -2  -3  -1   32.01    1.16
  -2  -3  -1   31.87    1.13
   2  -3   1   30.82    0.99
   2   3   1   29.66    1.09
  -2   3  -1   29.06    1.10
  -2   3  -1   29.74    0.81
   2   3   1   32.38    1.27
   3  -3   1    2.13    0.45
  -3  -3  -1    1.16    0.45
  -3  -3  -1    2.36    0.54
   3  -3   1    2.35    0.43
   3  -3   1    1.65    0.39
  -3   3  -1    2.15    0.32
  -3   3  -1    2.05    0.46
   3   3   1    1.55    0.45
   3   3   1    1.80    0.53
  -4  -3  -1   55.97    1.88
   4  -3   1   58.39    1.85
   4  -3   1   57.00    1.93
  -4   3  -1   56.40    1.99
  -4   3  -1   60.13    1.53
   4   3   1   55.07    1.90
   4   3   1   56.41    2.10
   5  -3   1   34.79    1.55
  -5  -3  -1   31.92    1.56
   5   3   1   40.10    1.89
  -5   3  -1   32.42    1.67
   5   3   1   35.74    1.63
  -5   3  -1   35.53    1.21
  -6  -3  -1   12.34    1.18
  -6  -3  -1   13.35    1.31
   6  -3   1   13.86    1.20
  -6   3  -1   12.32    0.83
   6   3   1   14.78    1.47
   6   3   1   11.99    1.15
  -6   3  -1   14.69    1.30
   6  -4  -1    3.54    0.82
  -6  -4   1    3.65    0.83
  -6  -4   1    5.76    0.95
   6   4  -1    4.29    0.81
   6   4  -1    5.84    1.10
  -6   4   1    3.24    0.86
  -6   4   1    3.10    0.64
  -5  -4   1   13.13    1.13
   5  -4  -1   12.70    1.15
   5  -4  -1   12.63    1.08
  -5   4   1   12.02    0.90
  -5   4   1   12.89    1.17
   5   4  -1   13.41    1.23
   5   4  -1   13.57    1.03
   4  -4  -1   -0.38    0.41
   4  -4  -1    0.06    0.45
  -4  -4   1    0.84    0.49
   4   4  -1   -0.67    0.43
  -4   4   1    0.14    0.41
  -4   4   1    0.16    0.38
   4   4  -1    0.19    0.41
   3  -4  -1   17.29    1.07
  -3  -4   1   17.09    1.01
  -3  -4   1   15.86    0.99
  -3  -4   1   16.92    1.08
   3  -4  -1   15.28    0.96
  -3   4   1   16.26    1.06
  -3   4   1   15.06    0.83
   3   4  -1   16.12    0.91
   3   4  -1   16.33    1.07
  -2  -4   1   16.80    0.87
   2  -4  -1   15.11    0.94
   2  -4  -1   17.51    1.01
  -2  -4   1   18.20    0.99
   2  -4  -1   17.13    0.88
  -2  -4   1   17.54    0.91
   2  -4  -1   18.13    0.93
   2   4  -1   16.82    0.83
  -2   4   1   16.59    0.81
  -2   4   1   17.38    0.97
   2   4  -1   16.76    0.98
   1  -4  -1    4.26    0.50
  -1  -4   1    1.71    0.38
  -1  -4   1    2.74    0.46
   1  -4  -1    5.20    0.57
   1  -4  -1    4.85    0.57
  -1  -4   1    2.34    0.43
  -1   4   1    3.11    0.49
   1   4  -1    1.40    0.33
   1   4  -1    2.33    0.47
   0  -4   1   65.34    1.66
   0  -4  -1   65.84    1.79
   0  -4  -1   64.32    1.86
   0  -4   1   67.63    1.65
   0  -4   1   61.16    1.72
   0  -4  -1   66.09    1.75
   0   4   1   65.06    1.87
   0   4  -1   64.57    1.78
   0   4  -1   64.89    1.41
   0   4   1   64.82    1.65
   1  -4   1   19.96    0.92
  -1  -4  -1   18.25    0.96
  -1  -4  -1   19.64    0.95
   1  -4   1   19.46    0.81
   1  -4   1   20.00    0.85
   1  -4   1   18.95    0.82
  -1  -4  -1   20.57    0.95
  -1   4  -1   18.20    0.89
   1   4   1   18.80    1.00
   1   4   1   19.13    0.89
   1   4   1   19.10    0.90
   2  -4   1    7.60    0.64
   2  -4   1    7.42    0.64
  -2  -4  -1    8.23    0.76
   2  -4   1    6.50    0.59
   2  -4   1    7.11    0.67
  -2  -4  -1    8.09    0.70
  -2  -4  -1    6.87    0.65
   2   4   1    6.81    0.62
  -2   4  -1    6.32    0.40
   2   4   1    8.31    0.77
  -2   4  -1    6.69    0.64
   3  -4   1   22.16    1.08
   3  -4   1   20.90    1.06
  -3  -4  -1   21.38    1.25
   3  -4   1   24.08    1.16
  -3  -4  -1   23.77    1.19
  -3   4  -1   22.93    0.76
  -3   4  -1   21.64    1.16
   3   4   1   23.60    1.15
   3   4   1   22.10    1.26
   4  -4   1   11.12    0.93
  -4  -4  -1   10.04    0.91
   4  -4   1   10.96    0.90
   4   4   1   10.78    1.08
  -4   4  -1   10.27    0.59
  -4   4  -1   10.33    0.96
   4   4   1   11.11    0.95
   5  -4   1    0.02    0.50
  -5  -4  -1   -0.05    0.55
   5   4   1    0.42    0.56
   5   4   1    0.48    0.64
  -5   4  -1    0.71    0.56
  -5   4  -1    0.44    0.31
  -6  -4  -1   16.97    1.34
   6  -4   1   13.69    1.25
   6   4   1   17.29    1.32
  -6   4  -1   16.66    1.40
   6   4   1   14.08    1.49
   5  -5  -1    0.30    0.58
  -5  -5   1    0.65    0.55
  -5  -5   1    0.77    0.68
  -5   5   1    1.24    0.48
   5   5  -1    0.96    0.76
  -5   5   1    1.52    0.72
   5   5  -1    1.59    0.61
   4  -5  -1    0.31    0.49
  -4  -5   1    0.36    0.55
   4  -5  -1   -0.04    0.53
  -4   5   1    0.77    0.40
   4   5  -1    0.70    0.52
  -4   5   1    0.72    0.55
   4   5  -1    0.05    0.58
   3  -5  -1    0.30    0.47
   3  -5  -1    1.25    0.49
  -3  -5   1    1.49    0.53
  -3  -5   1    0.36    0.45
   3   5  -1    0.24    0.45
   3   5  -1    0.57    0.41
  -3   5   1    1.16    0.48
  -3   5   1    0.27    0.35
   2  -5  -1    9.05    0.77
  -2  -5   1   10.02    0.90
  -2  -5   1   11.22    0.83
   2  -5  -1    9.51    0.89
  -2  -5   1    9.14    0.81
   2  -5  -1    9.90    0.88
  -2   5   1    9.29    0.83
  -2   5   1   10.01    0.69
   2   5  -1    9.44    0.71
   2   5  -1    8.85    0.85
  -1  -5   1   -0.10    0.35
   1  -5  -1    0.56    0.41
  -1  -5   1    0.12    0.33
   1  -5  -1    1.00    0.46
   1  -5  -1    0.46    0.41
  -1  -5   1   -0.59    0.36
  -1   5   1    0.61    0.37
  -1   5   1    0.85    0.43
   1   5  -1    0.48    0.43
   1   5  -1   -0.15    0.30
   0  -5   1    8.35    0.70
   0  -5  -1    9.62    0.80
   0  -5  -1    8.73    0.80
   0  -5   1    7.82    0.70
   0  -5  -1    8.86    0.79
   0  -5   1    8.36    0.71
   0   5   1    8.53    0.78
   0   5   1    8.55    0.68
   0   5  -1    8.68    0.75
   0   5  -1    8.33    0.50
  -1  -5  -1    0.96    0.47
   1  -5   1    1.04    0.41
   1  -5   1    0.91    0.39
  -1  -5  -1    0.68    0.42
   1  -5   1    0.24    0.29
   1  -5   1    0.46    0.37
  -1  -5  -1    1.17    0.46
   1   5   1    0.90    0.38
   1   5   1    0.13    0.43
  -1   5  -1    1.35    0.44
   1   5   1    0.58    0.42
  -2  -5  -1    0.35    0.44
   2  -5   1    0.69    0.45
   2  -5   1    0.06    0.38
   2  -5   1    0.31    0.39
   2  -5   1   -0.33    0.32
  -2  -5  -1    0.39    0.43
   2   5   1    0.46    0.38
  -2   5  -1   -0.39    0.39
   2   5   1   -0.03    0.40
   3  -5   1    6.97    0.72
   3  -5   1    6.52    0.82
  -3  -5  -1    8.04    0.94
  -3  -5  -1    5.69    0.75
  -3   5  -1    6.56    0.78
   3   5   1    5.51    0.84
   3   5   1    6.97    0.74
  -4  -5  -1    0.55    0.58
   4  -5   1   -0.43    0.46
  -4  -5  -1   -0.22    0.52
  -4   5  -1   -0.33    0.49
   4   5   1   -0.69    0.48
   4   5   1    0.02    0.60
  -5  -5  -1    1.11    0.67
  -5   5  -1    1.93    0.69
   5   5   1    0.79    0.72
   5   5   1    1.19    0.64
  -5  -6   1    2.19    0.78
   5  -6  -1    1.82    0.73
   5   6  -1    2.54    0.90
  -5   6   1    2.00    0.75
   5   6  -1    1.46    0.66
  -4  -6   1    0.62    0.57
   4  -6  -1   -0.45    0.49
  -4   6   1    0.00    0.35
  -4   6   1    0.34    0.56
   4   6  -1   -0.22    0.47
   4   6  -1   -0.38    0.59
  -3  -6   1    1.59    0.62
   3  -6  -1    2.32    0.60
  -3  -6   1    2.74    0.70
   3  -6  -1    3.02    0.74
  -3   6   1    2.40    0.67
   3   6  -1    2.77    0.55
   3   6  -1    3.22    0.74
  -3   6   1    3.43    0.52
   2  -6  -1    7.21    0.79
  -2  -6   1    7.90    0.86
   2  -6  -1    6.95    0.87
  -2  -6   1    6.91    0.80
   2  -6  -1    7.24    0.84
  -2   6   1    5.84    0.79
   2   6  -1    6.03    0.60
  -2   6   1    6.73    0.61
   2   6  -1    6.81    0.85
  -1  -6   1   -0.15    0.40
   1  -6  -1    1.14    0.52
   1  -6  -1   -0.02    0.42
   1  -6  -1    0.08    0.40
  -1  -6   1    0.03    0.43
  -1  -6   1   -0.44    0.40
  -1   6   1   -0.14    0.42
  -1   6   1    1.04    0.39
   1   6  -1    0.33    0.45
   1   6  -1   -0.15    0.31
   0  -6  -1   54.06    1.93
   0  -6  -1   57.41    1.99
   0  -6   1   56.15    1.84
   0  -6   1   54.82    1.84
   0  -6   1   56.90    1.82
   0  -6  -1   55.07    1.87
   0   6  -1   55.05    1.93
   0   6   1   54.91    1.99
   0   6  -1   52.15    1.27
   0   6   1   55.49    1.65
   1  -6   1   20.93    1.15
  -1  -6  -1   20.20    1.20
   1  -6   1   20.58    1.12
   1  -6   1   22.87    1.12
  -1  -6  -1   20.87    1.24
  -1   6  -1   21.15    1.18
   1   6   1   23.36    1.09
   1   6   1   20.98    1.28
  -2  -6  -1   12.78    1.11
  -2  -6  -1   11.09    0.95
   2  -6   1   11.41    0.88
   2  -6   1   11.43    1.00
   2   6   1   12.18    1.08
   2   6   1   11.55    0.91
  -2   6  -1   10.88    0.93
  -3  -6  -1   24.52    1.56
  -3  -6  -1   22.43    1.34
   3  -6   1   22.99    1.42
   3   6   1   22.16    1.49
   3   6   1   23.51    1.25
  -3   6  -1   22.63    1.32
  -4  -6  -1    3.44    0.88
  -4  -6  -1    4.24    0.83
   4   6   1    3.48    0.73
   4   6   1    4.03    0.95
  -4   6  -1    4.86    0.83
   4  -7  -1   44.55    1.99
  -4  -7   1   41.54    1.96
   4   7  -1   41.78    1.63
   4   7  -1   38.66    2.11
   3  -7  -1   24.92    1.45
  -3  -7   1   24.18    1.46
  -3   7   1   23.35    0.94
   3   7  -1   21.40    1.51
  -3   7   1   24.63    1.51
   3   7  -1   22.47    1.14
  -2  -7   1   12.49    1.08
   2  -7  -1   15.11    1.16
  -2   7   1   13.75    0.80
  -2   7   1   14.80    1.19
   2   7  -1   12.99    0.82
   2   7  -1   14.39    1.21
   1  -7  -1   24.75    1.39
   1  -7  -1   21.89    1.36
  -1  -7   1   26.75    1.42
   1   7  -1   23.54    0.88
  -1   7   1   23.56    1.05
   1   7  -1   22.03    1.36
  -1   7   1   23.21    1.40
  -1   7   1   24.73    1.06
   0  -7  -1    1.21    0.61
   0  -7   1    1.64    0.62
   0  -7  -1    1.17    0.58
   0  -7   1    1.12    0.55
   0   7  -1    1.04    0.53
   0   7   1    1.15    0.60
   0   7   1    0.62    0.40
  -1  -7  -1    0.59    0.58
  -1  -7  -1    0.00    0.51
   1  -7   1    0.29    0.53
   1   7   1    1.22    0.63
   1   7   1    0.92    0.43
  -1   7  -1    1.26    0.59
  -2  -7  -1   13.61    1.10
   2  -7   1   13.34    1.18
  -2  -7  -1   15.25    1.31
   2   7   1   11.43    0.93
   2   7   1   12.91    1.26
  -2   7  -1   11.37    1.05
  -3  -7  -1    0.63    0.69
  -3  -7  -1    2.12    0.73
  -3   7  -1    0.90    0.59
   3   7   1    2.10    0.81
   3   7   1    1.72    0.60
  -4  -7  -1   24.18    1.53
  -4  -7  -1   27.39    1.83
   4   7   1   22.68    1.39
  -4   7  -1   21.29    1.46
   4   7   1   23.22    1.73
   2  -8  -1    9.24    1.09
  -2  -8   1    8.95    1.07
  -2   8   1   12.56    1.26
   2   8  -1   11.20    1.25
   1  -8  -1    3.08    0.83
  -1   8   1    2.17    0.44
   1   8  -1    2.29    0.72
  -1   8   1    2.40    0.74
   0  -8  -1   16.76    1.37
   0   8   1   16.08    0.93
   0   8   1   17.95    1.36
   0   8  -1   16.34    1.26
  -1  -8  -1    5.59    0.93
   1   8   1    8.16    1.08
   1   8   1    6.93    0.72
  -1   8  -1    6.93    0.96
  -2  -8  -1    0.71    0.68
   2   8   1    0.78    0.73
  -2   8  -1    0.30    0.58
   2   8   1    0.41    0.47
  -6   0   2    3.30    0.78
   6   0  -2    4.47    0.91
  -6   0   2    3.65    0.73
   6   0  -2    3.75    0.75
  -5   0   2   50.34    1.82
   5   0  -2   51.50    1.83
  -5   0   2   51.81    2.06
   5   0  -2   51.77    2.06
  -4   0   2    1.23    0.50
   4   0  -2    0.87    0.47
  -4   0   2    1.53    0.48
   4   0  -2    1.57    0.45
   3   0  -2    1.07    0.36
  -3   0   2    1.20    0.35
   3   0  -2    1.32    0.44
  -3   0   2    1.17    0.37
  -3   0   2    1.67    0.40
  -2   0   2    0.59    0.25
   2   0  -2    0.17    0.24
   2   0  -2    0.53    0.27
  -2   0   2    0.17    0.24
  -2   0   2    0.58    0.26
   1   0  -2  107.45    2.03
  -1   0   2  109.94    2.18
   1   0  -2  109.96    2.02
   1   0  -2  104.26    2.19
   1   0  -2  112.37    2.21
  -1   0   2  106.60    2.20
  -1   0   2  108.07    2.04
   0   0  -2  273.88    5.00
   0   0   2  263.97    4.99
   0   0   2  277.82    4.94
   1   0   2  929.26   17.05
  -1   0  -2  938.83   16.01
   1   0   2  954.13   15.74
  -1   0  -2  954.26   16.66
   1   0   2  929.90   16.63
  -1   0  -2 1000.00   16.59
  -2   0  -2   81.19    1.68
  -2   0  -2   85.74    1.70
   2   0   2   77.20    1.88
   2   0   2   79.76    1.75
   2   0   2   78.98    1.81
   3   0   2  435.06    8.30
   3   0   2  441.88    7.85
  -3   0  -2  441.30    8.45
  -3   0  -2  448.15    7.73
   3   0   2  436.35    8.34
  -4   0  -2   53.98    1.90
  -4   0  -2   55.28    1.60
   4   0   2   56.92    1.76
   4   0   2   52.64    1.84
   5   0   2    3.48    0.65
  -5   0  -2    3.88    0.68
  -5   0  -2    4.80    0.63
   5   0   2    3.18    0.68
   6   0   2   29.45    1.58
  -6   0  -2   24.68    1.59
  -6   0  -2   28.48    1.36
   6   0   2   29.81    1.72
  -6  -1   2   23.43    1.56
  -6  -1   2   23.78    1.41
   6  -1  -2   22.05    1.56
   6  -1  -2   22.71    1.38
  -6   1   2   24.47    1.61
  -6   1   2   24.23    1.39
   6   1  -2   24.43    1.61
   6   1  -2   25.49    1.41
   5  -1  -2    1.13    0.51
  -5  -1   2    1.55    0.56
  -5  -1   2    1.11    0.53
   5  -1  -2    1.30    0.57
  -5   1   2    1.53    0.55
   5   1  -2    1.27    0.53
  -5   1   2    1.39    0.59
   5   1  -2    1.39    0.61
  -4  -1   2   85.51    2.29
   4  -1  -2   83.42    2.48
  -4  -1   2   87.00    2.52
   4  -1  -2   85.26    2.26
  -4   1   2   83.33    2.25
  -4   1   2   84.69    2.52
   4   1  -2   81.96    2.50
   4   1  -2   80.74    2.20
  -3  -1   2  113.50    2.80
   3  -1  -2  109.31    2.74
   3  -1  -2  111.20    2.51
  -3  -1   2  113.93    2.65
  -3  -1   2  112.79    2.55
  -3   1   2  110.28    2.61
   3   1  -2  113.39    2.50
   3   1  -2  111.06    2.77
  -3   1   2  111.20    2.78
  -3   1   2  106.95    2.51
  -2  -1   2    0.55    0.25
   2  -1  -2    0.06    0.26
   2  -1  -2    0.79    0.26
   2  -1  -2    0.33    0.26
  -2  -1   2    0.14    0.23
  -2  -1   2    0.35    0.24
  -2   1   2   -0.10    0.22
  -2   1   2    0.09    0.24
   2   1  -2    0.31    0.27
   2   1  -2    0.17    0.23
  -2   1   2    0.39    0.27
   1  -1  -2  164.04    3.04
   1  -1  -2  164.64    3.27
   1  -1  -2  173.79    3.25
  -1  -1   2  167.24    3.15
  -1  -1   2  165.57    3.19
  -1  -1   2  168.76    2.97
  -1   1   2  169.40    3.26
  -1   1   2  162.03    3.06
   1   1  -2  161.38    3.18
  -1   1   2  163.75    3.27
   1   1  -2  159.71    2.91
   0  -1  -2  399.65    6.67
   0  -1  -2  402.62    6.64
   0  -1  -2  381.40    7.07
   0  -1  -2  404.77    7.13
   0   1   2  390.18    7.07
   0   1   2  378.92    6.64
  -1  -1  -2   12.42    0.57
  -1  -1  -2   11.88    0.58
   1  -1   2   11.87    0.44
  -1  -1  -2   12.03    0.53
  -1  -1  -2   12.00    0.55
  -1   1  -2   12.83    0.48
  -1   1  -2   12.14    0.45
   1   1   2   12.17    0.59
   1   1   2   11.29    0.52
   1   1   2   11.55    0.54
  -2  -1  -2   91.68    2.20
   2  -1   2   95.06    1.99
   2  -1   2   97.64    2.10
   2  -1   2   95.19    1.93
  -2  -1  -2   94.92    2.00
   2   1   2   88.18    2.04
   2   1   2   91.05    2.19
   2   1   2   90.79    2.11
  -2   1  -2   95.67    1.79
  -2   1  -2   94.81    2.13
   3  -1   2   18.15    0.84
  -3  -1  -2   16.69    0.81
   3  -1   2   16.72    0.87
   3  -1   2   15.74    0.80
   3   1   2   16.38    0.95
  -3   1  -2   17.06    0.88
   3   1   2   15.18    0.83
  -3   1  -2   17.11    0.71
   4  -1   2   27.97    1.18
   4  -1   2   28.55    1.23
  -4  -1  -2   26.71    1.34
   4  -1   2   27.77    1.29
  -4  -1  -2   28.07    1.17
  -4   1  -2   27.92    1.32
   4   1   2   29.54    1.28
   4   1   2   27.76    1.36
  -4   1  -2   28.20    1.07
   5  -1   2   17.09    1.16
  -5  -1  -2   16.86    1.06
  -5  -1  -2   14.97    1.14
   5  -1   2   16.16    1.09
  -5   1  -2   16.29    1.16
   5   1   2   17.62    1.16
   5   1   2   15.17    1.20
  -5   1  -2   16.15    0.94
  -6  -1  -2    2.12    0.69
   6  -1   2    1.90    0.67
  -6  -1  -2    2.63    0.68
  -6   1  -2    2.35    0.71
   6   1   2    2.83    0.74
  -6   1  -2    2.04    0.58
   6   1   2    2.60    0.79
   6  -2  -2   -0.35    0.54
  -6  -2   2    0.34    0.52
   6  -2  -2   -0.01    0.58
  -6  -2   2    0.90    0.62
  -6   2   2   -0.15    0.53
   6   2  -2    0.56    0.65
   6   2  -2   -0.30    0.51
  -6   2   2   -0.59    0.48
  -5  -2   2    2.72    0.65
   5  -2  -2    2.25    0.68
   5  -2  -2    3.13    0.65
  -5  -2   2    3.45    0.67
  -5   2   2    2.73    0.66
  -5   2   2    3.50    0.67
   5   2  -2    3.28    0.62
   5   2  -2    4.19    0.79
  -4  -2   2    4.56    0.66
   4  -2  -2    4.47    0.63
   4  -2  -2    5.06    0.73
  -4  -2   2    4.05    0.61
   4   2  -2    5.96    0.64
   4   2  -2    4.82    0.73
  -4   2   2    4.71    0.70
  -4   2   2    5.54    0.67
   3  -2  -2    3.44    0.57
  -3  -2   2    3.40    0.47
  -3  -2   2    2.98    0.48
  -3  -2   2    2.66    0.46
   3  -2  -2    2.94    0.48
  -3   2   2    3.26    0.53
   3   2  -2    3.24    0.46
  -3   2   2    3.59    0.50
   3   2  -2    2.62    0.51
   2  -2  -2   14.50    0.79
   2  -2  -2   13.92    0.72
  -2  -2   2   12.90    0.67
  -2  -2   2   13.74    0.68
  -2   2   2   14.69    0.79
  -2   2   2   14.01    0.74
   2   2  -2   13.66    0.74
   2   2  -2   12.84    0.63
  -2   2   2   13.75    0.68
   1  -2  -2    2.06    0.37
  -1  -2   2    1.95    0.28
   1  -2  -2    2.08    0.32
  -1  -2   2    2.04    0.26
   1  -2  -2    2.35    0.35
   1  -2  -2    2.09    0.35
  -1  -2   2    1.90    0.27
  -1   2   2    1.66    0.34
  -1   2   2    2.56    0.33
   1   2  -2    1.92    0.30
   1   2  -2    1.65    0.21
  -1   2   2    2.28    0.32
  -1   2   2    2.36    0.33
   1   2  -2    2.07    0.28
   0  -2  -2    7.88    0.55
   0  -2   2    8.82    0.39
   0  -2  -2    8.41    0.59
   0  -2  -2    8.07    0.51
   0   2  -2    8.98    0.44
   0   2   2    8.37    0.54
   0   2  -2    7.84    0.41
   0   2   2    8.13    0.58
   0   2   2    9.19    0.53
  -1  -2  -2    9.14    0.55
   1  -2   2   10.56    0.37
  -1  -2  -2    9.91    0.61
   1  -2   2    9.85    0.44
  -1  -2  -2    9.14    0.61
  -1   2  -2    9.52    0.46
   1   2   2    9.71    0.58
  -1   2  -2   10.40    0.49
   1   2   2    9.36    0.57
   1   2   2    9.05    0.62
   2  -2   2    0.43    0.23
  -2  -2  -2    0.44    0.31
  -2  -2  -2    0.23    0.29
   2  -2   2    0.62    0.26
  -2  -2  -2    0.67    0.31
   2  -2   2    0.40    0.21
   2  -2   2    0.90    0.27
   2   2   2   -0.16    0.28
  -2   2  -2    1.04    0.29
   2   2   2    0.60    0.33
   2   2   2    0.59    0.30
  -3  -2  -2   14.13    0.82
  -3  -2  -2   15.77    0.96
   3  -2   2   16.31    0.76
   3  -2   2   15.14    0.78
   3  -2   2   16.55    0.85
   3   2   2   14.16    0.93
   3   2   2   16.08    0.89
  -3   2  -2   14.67    0.58
  -3   2  -2   15.78    0.85
   4  -2   2   13.28    0.88
   4  -2   2   13.04    0.84
   4  -2   2   13.27    0.92
  -4  -2  -2   10.58    0.87
   4   2   2   12.39    1.04
   4   2   2   12.85    0.94
  -4   2  -2   12.47    0.92
  -4   2  -2   11.97    0.67
  -5  -2  -2    1.64    0.56
   5  -2   2    2.55    0.60
  -5  -2  -2    1.93    0.56
   5  -2   2    2.29    0.59
  -5   2  -2    1.93    0.58
  -5   2  -2    0.79    0.40
   5   2   2    2.78    0.67
   5   2   2    1.31    0.67
  -6  -2  -2    1.99    0.73
   6  -2   2    3.61    0.79
  -6  -2  -2    4.01    0.78
   6   2   2    4.42    0.86
  -6   2  -2    3.20    0.74
  -6   2  -2    4.31    0.57
   6   2   2    4.05    0.94
  -6  -3   2    0.67    0.58
  -6  -3   2   -0.39    0.58
   6  -3  -2    1.00    0.67
   6  -3  -2    0.47    0.65
   6   3  -2    0.27    0.63
  -6   3   2    0.87    0.68
   6   3  -2    0.40    0.57
  -6   3   2   -0.08    0.52
   5  -3  -2    1.51    0.56
   5  -3  -2    1.51    0.62
  -5  -3   2    0.76    0.57
  -5  -3   2    1.02    0.54
  -5   3   2    0.34    0.54
  -5   3   2    1.49    0.53
   5   3  -2    1.72    0.68
   5   3  -2    1.03    0.51
   4  -3  -2   16.16    1.12
  -4  -3   2   16.62    1.13
   4  -3  -2   16.65    1.06
  -4  -3   2   17.83    1.07
   4   3  -2   14.43    1.11
  -4   3   2   17.75    1.15
   4   3  -2   16.31    0.98
  -4   3   2   15.91    0.97
  -3  -3   2   49.88    1.55
   3  -3  -2   49.35    1.57
  -3  -3   2   47.82    1.60
   3  -3  -2   48.69    1.70
   3   3  -2   47.77    1.69
  -3   3   2   49.00    1.52
  -3   3   2   45.57    1.69
   3   3  -2   48.09    1.45
  -2  -3   2    3.66    0.44
   2  -3  -2    2.98    0.51
  -2  -3   2    3.47    0.44
  -2  -3   2    2.68    0.42
   2  -3  -2    1.89    0.42
  -2   3   2    2.57    0.42
   2   3  -2    3.30    0.49
   2   3  -2    3.06    0.37
  -2   3   2    3.17    0.51
   1  -3  -2   63.78    1.60
   1  -3  -2   60.38    1.69
   1  -3  -2   61.76    1.75
  -1  -3   2   62.36    1.59
  -1  -3   2   63.13    1.49
  -1  -3   2   60.26    1.49
  -1   3   2   63.08    1.63
   1   3  -2   63.35    1.62
   1   3  -2   61.40    1.29
  -1   3   2   63.38    1.57
  -1   3   2   63.98    1.75
   0  -3   2    1.13    0.23
   0  -3   2    2.14    0.26
   0  -3  -2    1.36    0.33
   0  -3   2    1.43    0.22
   0  -3  -2    1.11    0.33
   0  -3   2    1.07    0.23
   0  -3  -2    1.57    0.38
   0   3   2    1.00    0.32
   0   3  -2    1.51    0.29
   0   3  -2    1.57    0.28
   0   3   2    1.45    0.37
  -1  -3  -2    6.63    0.57
   1  -3   2    5.34    0.36
   1  -3   2    6.61    0.39
   1  -3   2    5.91    0.47
   1  -3   2    6.48    0.41
  -1  -3  -2    6.87    0.61
  -1  -3  -2    7.25    0.56
   1   3   2    6.36    0.53
   1   3   2    7.37    0.66
  -1   3  -2    6.70    0.48
  -2  -3  -2   -0.21    0.29
   2  -3   2    0.30    0.24
  -2  -3  -2   -0.01    0.28
  -2  -3  -2    0.01    0.30
   2  -3   2    0.54    0.28
   2  -3   2   -0.17    0.24
   2  -3   2    0.45    0.25
   2   3   2   -0.13    0.29
   2   3   2   -0.26    0.30
   2   3   2   -0.46    0.30
  -2   3  -2    0.18    0.29
  -3  -3  -2    6.32    0.75
   3  -3   2    5.22    0.55
   3  -3   2    6.24    0.56
   3  -3   2    5.63    0.58
  -3  -3  -2    5.25    0.62
   3   3   2    6.01    0.74
  -3   3  -2    5.70    0.61
   3   3   2    4.24    0.59
   4  -3   2    2.30    0.51
   4  -3   2    1.75    0.51
  -4  -3  -2    1.77    0.55
   4   3   2    1.41    0.59
   4   3   2    1.87    0.55
  -4   3  -2    2.06    0.53
   5  -3   2    5.45    0.75
  -5  -3  -2    5.30    0.78
  -5   3  -2    4.75    0.81
   5   3   2    5.76    0.84
   5   3   2    5.95    0.93
   6  -3   2    2.96    0.80
  -6  -3  -2    4.16    0.84
  -6  -3  -2    3.66    0.83
   6   3   2    3.17    0.83
  -6   3  -2    3.35    0.83
   6   3   2    4.82    1.01
   6  -4  -2   -1.37    0.49
  -6  -4   2   -0.44    0.46
  -6  -4   2   -0.76    0.55
  -6   4   2   -0.37    0.62
   6   4  -2   -0.46    0.52
  -6   4   2    0.05    0.51
   6   4  -2   -2.09    0.56
  -5  -4   2   15.84    1.19
  -5  -4   2   14.13    1.21
   5  -4  -2   17.26    1.31
   5  -4  -2   14.68    1.18
   5   4  -2   14.70    1.27
   5   4  -2   17.83    1.14
  -5   4   2   17.16    1.32
  -5   4   2   19.26    1.11
   4  -4  -2    7.35    0.87
  -4  -4   2    4.62    0.72
  -4  -4   2    7.83    0.84
   4  -4  -2    7.06    0.79
  -4   4   2    7.70    0.90
   4   4  -2    9.13    0.79
   4   4  -2    7.19    0.90
  -4   4   2    6.98    0.71
   3  -4  -2    2.74    0.54
  -3  -4   2    3.08    0.55
  -3  -4   2    3.38    0.57
   3  -4  -2    3.45    0.64
  -3   4   2    2.90    0.53
   3   4  -2    3.41    0.51
  -3   4   2    4.24    0.69
   3   4  -2    2.77    0.59
  -2  -4   2   13.55    0.81
  -2  -4   2   12.21    0.81
   2  -4  -2   12.67    0.92
   2  -4  -2   13.21    0.92
  -2  -4   2   13.57    0.80
   2  -4  -2   13.02    0.81
  -2   4   2   13.18    0.89
   2   4  -2   12.50    0.85
  -2   4   2   14.06    0.80
   2   4  -2   13.84    0.70
  -1  -4   2    0.12    0.28
   1  -4  -2    0.09    0.34
  -1  -4   2   -0.12    0.28
   1  -4  -2    0.24    0.36
   1  -4  -2    0.39    0.37
  -1  -4   2    0.03    0.32
  -1   4   2    0.22    0.30
   1   4  -2    0.25    0.21
  -1   4   2    0.85    0.36
   1   4  -2    1.14    0.36
   0  -4   2   74.73    1.84
   0  -4   2   75.29    1.76
   0  -4  -2   73.38    2.02
   0  -4  -2   74.37    1.94
   0  -4   2   74.54    1.74
   0  -4  -2   74.18    2.08
   0   4   2   74.13    1.88
   0   4   2   76.72    2.13
   0   4  -2   75.39    1.91
  -1  -4  -2   74.18    2.12
   1  -4   2   77.19    1.74
  -1  -4  -2   76.26    2.07
   1  -4   2   75.77    1.78
   1  -4   2   71.87    1.75
   1  -4   2   74.71    1.86
  -1  -4  -2   74.82    1.95
   1   4   2   74.18    2.15
   1   4   2   70.55    1.90
  -1   4  -2   74.32    1.90
   2  -4   2    7.64    0.64
  -2  -4  -2    7.95    0.79
   2  -4   2    8.00    0.60
   2  -4   2    8.69    0.65
   2  -4   2    7.59    0.60
  -2  -4  -2    8.62    0.77
  -2  -4  -2    8.63    0.71
   2   4   2    8.98    0.83
  -2   4  -2    9.65    0.71
   2   4   2    7.57    0.68
   3  -4   2  100.97    2.41
   3  -4   2   97.83    2.49
  -3  -4  -2   97.10    2.56
  -3  -4  -2  101.14    2.90
   3  -4   2   96.43    2.53
   3   4   2   99.42    2.62
  -3   4  -2   97.05    2.63
   3   4   2   96.14    2.85
  -4  -4  -2   32.97    1.68
  -4  -4  -2   34.27    1.49
   4  -4   2   34.63    1.42
   4   4   2   33.51    1.51
   4   4   2   33.58    1.71
  -4   4  -2   33.67    1.53
  -5  -4  -2    2.99    0.70
  -5   4  -2    1.65    0.65
   5   4   2    2.75    0.72
   5   4   2    3.17    0.85
   5  -5  -2    5.05    0.84
  -5  -5   2    8.17    1.01
  -5  -5   2    4.95    0.86
  -5   5   2    6.05    0.97
  -5   5   2    5.02    0.68
   5   5  -2    4.60    0.76
   5   5  -2    6.54    1.03
   4  -5  -2   53.06    2.13
  -4  -5   2   51.93    1.95
   4  -5  -2   51.58    1.97
   4   5  -2   51.49    1.74
   4   5  -2   51.09    2.14
  -4   5   2   50.06    1.69
  -4   5   2   49.03    2.10
  -3  -5   2   24.86    1.30
  -3  -5   2   29.19    1.33
   3  -5  -2   26.22    1.41
   3  -5  -2   26.56    1.28
   3   5  -2   27.50    1.11
  -3   5   2   26.09    1.16
  -3   5   2   27.99    1.42
   3   5  -2   27.00    1.40
   2  -5  -2    1.78    0.58
   2  -5  -2    1.13    0.53
   2  -5  -2    1.39    0.50
  -2  -5   2    1.76    0.45
  -2  -5   2    1.31    0.46
  -2  -5   2    1.18    0.45
   2   5  -2    2.27    0.54
   2   5  -2    0.56    0.34
  -2   5   2    2.19    0.56
  -2   5   2    1.00    0.43
   1  -5  -2   52.38    1.78
   1  -5  -2   48.61    1.81
  -1  -5   2   50.46    1.58
  -1  -5   2   53.10    1.61
   1  -5  -2   49.26    1.66
  -1  -5   2   52.96    1.66
   1   5  -2   49.86    1.69
  -1   5   2   51.28    1.55
  -1   5   2   49.26    1.79
   0  -5   2  155.31    3.20
   0  -5   2  151.35    3.33
   0  -5  -2  145.90    3.37
   0  -5   2  153.50    3.30
   0  -5  -2  150.94    3.63
   0  -5  -2  152.02    3.56
   0   5   2  146.23    3.64
   0   5  -2  150.58    3.45
   0   5   2  146.99    3.25
  -1  -5  -2    4.04    0.59
   1  -5   2    3.38    0.49
   1  -5   2    3.53    0.51
   1  -5   2    2.56    0.43
  -1  -5  -2    3.20    0.56
  -1  -5  -2    3.59    0.65
   1  -5   2    2.54    0.44
   1   5   2    2.89    0.62
   1   5   2    3.43    0.54
  -1   5  -2    2.70    0.52
   2  -5   2   80.95    2.20
  -2  -5  -2   80.26    2.52
   2  -5   2   82.83    2.11
   2  -5   2   79.03    2.17
  -2  -5  -2   82.90    2.32
   2   5   2   82.49    2.30
  -2   5  -2   82.84    2.29
   2   5   2   83.85    2.58
   3  -5   2    1.05    0.47
  -3  -5  -2    1.36    0.55
   3  -5   2    1.81    0.60
  -3  -5  -2    0.74    0.55
  -3   5  -2    0.83    0.47
   3   5   2    1.04    0.50
   3   5   2    0.58    0.56
  -4  -5  -2   18.12    1.22
  -4  -5  -2   17.89    1.40
  -4   5  -2   17.50    1.20
   4   5   2   17.32    1.20
   4   5   2   17.55    1.39
  -5  -5  -2    5.16    0.90
  -5   5  -2    6.13    0.95
   5   5   2    5.86    1.07
   5   5   2    4.37    0.86
   5  -6  -2   11.21    1.13
  -5  -6   2   10.36    1.17
   5   6  -2   12.20    1.03
  -5   6   2   11.42    0.88
   5   6  -2    9.12    1.32
  -4  -6   2    4.88    0.83
   4  -6  -2    3.70    0.77
  -4   6   2    5.29    0.65
   4   6  -2    5.76    0.72
  -4   6   2    4.69    0.85
   4   6  -2    4.40    0.89
   3  -6  -2    5.19    0.80
  -3  -6   2    4.95    0.77
   3  -6  -2    5.81    0.89
  -3  -6   2    3.51    0.73
  -3   6   2    4.59    0.62
   3   6  -2    4.01    0.78
  -3   6   2    3.75    0.77
   3   6  -2    4.80    0.57
  -2  -6   2   20.67    1.19
   2  -6  -2   19.71    1.29
  -2  -6   2   21.45    1.16
   2  -6  -2   21.49    1.21
  -2  -6   2   19.09    1.19
  -2   6   2   20.28    1.27
   2   6  -2   17.98    1.19
   2   6  -2   20.14    0.82
  -2   6   2   20.46    1.01
  -1  -6   2    0.49    0.43
   1  -6  -2    0.86    0.53
  -1  -6   2    0.97    0.49
   1  -6  -2    1.03    0.52
  -1  -6   2    0.42    0.42
   1   6  -2    1.34    0.52
  -1   6   2    1.25    0.46
  -1   6   2    1.26    0.57
   0  -6  -2   17.24    1.16
   0  -6   2   17.88    1.01
   0  -6   2   17.13    1.01
   0  -6  -2   18.53    1.17
   0   6   2   18.36    1.20
   0   6   2   18.60    1.00
   0   6  -2   16.36    1.04
  -1  -6  -2   35.14    1.48
  -1  -6  -2   36.47    1.62
   1  -6   2   35.98    1.36
   1  -6   2   34.72    1.37
   1   6   2   34.08    1.39
   1   6   2   32.49    1.59
  -1   6  -2   32.33    1.41
   1   6   2   31.93    1.37
   2  -6   2   -0.02    0.41
  -2  -6  -2   -0.47    0.50
  -2  -6  -2    0.55    0.50
   2  -6   2   -0.31    0.44
  -2   6  -2   -0.27    0.38
   2   6   2    0.27    0.51
   2   6   2    0.07    0.41
   3  -6   2   36.06    1.68
  -3  -6  -2   37.54    1.90
  -3  -6  -2   35.89    1.64
   3   6   2   35.99    1.59
   3   6   2   34.85    1.83
  -3   6  -2   36.22    1.63
  -4  -6  -2   17.12    1.48
  -4  -6  -2   17.56    1.28
   4   6   2   18.45    1.51
   4   6   2   15.92    1.22
  -4   6  -2   15.79    1.20
  -4  -7   2    1.10    0.70
   4  -7  -2    0.80    0.69
  -4   7   2    0.07    0.60
   4   7  -2    1.06    0.49
  -4   7   2    0.75    0.47
   4   7  -2    0.33    0.66
   3  -7  -2    0.15    0.58
  -3  -7   2    0.33    0.60
   3   7  -2    0.70    0.40
  -3   7   2    0.02    0.43
   3   7  -2    0.49    0.62
  -3   7   2    0.77    0.63
   2  -7  -2    0.11    0.59
   2  -7  -2   -0.21    0.58
  -2  -7   2   -1.13    0.45
  -2   7   2   -0.48    0.48
  -2   7   2   -0.64    0.39
   2   7  -2    0.61    0.57
   1  -7  -2    1.23    0.64
  -1  -7   2    0.21    0.51
   1  -7  -2    0.44    0.58
  -1  -7   2    0.87    0.55
  -1   7   2   -0.15    0.50
   1   7  -2    0.40    0.54
  -1   7   2    0.82    0.45
   0  -7   2    3.12    0.66
   0  -7  -2    3.78    0.79
   0  -7  -2    3.51    0.75
   0   7   2    3.10    0.60
   0   7  -2    2.69    0.65
   0   7   2    2.78    0.54
   0   7   2    2.64    0.72
   1  -7   2    0.11    0.51
  -1  -7  -2    0.34    0.57
  -1  -7  -2    0.47    0.59
   1   7   2   -0.09    0.44
  -1   7  -2    0.56    0.50
   1   7   2   -0.02    0.51
  -2  -7  -2    8.97    0.99
  -2  -7  -2    9.82    1.16
   2  -7   2    9.63    1.02
  -2   7  -2    8.92    0.95
   2   7   2    9.54    0.89
   2   7   2    7.99    1.08
   3  -7   2    1.35    0.75
  -3  -7  -2    1.58    0.72
  -3  -7  -2    1.42    0.80
   3   7   2    0.68    0.69
  -3   7  -2    0.73    0.60
   3   7   2    1.54    0.59
  -4  -7  -2    2.40    0.80
  -4  -7  -2    2.59    0.91
   4   7   2    2.62    0.92
   4   7   2    2.00    0.73
   2  -8  -2    5.12    0.94
  -2   8   2    5.45    0.66
   2   8  -2    4.89    0.93
  -2   8   2    4.75    0.90
   1  -8  -2    5.02    0.93
  -1   8   2    4.87    0.64
   1   8  -2    6.17    0.93
  -1   8   2    5.02    0.67
  -1   8   2    4.95    0.91
   0  -8  -2    5.92    1.00
   0   8   2    3.82    0.64
   0   8  -2    4.54    0.83
   0   8   2    3.01    0.84
  -1  -8  -2    0.87    0.70
  -1  -8  -2    0.47    0.68
   1   8   2    0.41    0.47
   1   8   2    0.47    0.69
  -1   8  -2    0.33    0.55
  -2  -8  -2    0.43    0.74
  -2  -8  -2    0.10    0.64
  -2   8  -2    1.20    0.64
   2   8   2    0.57    0.72
   2   8   2    0.24    0.50
  -6   0   3    0.07    0.54
   6   0  -3   -0.63    0.50
   6   0  -3   -0.47    0.57
  -6   0   3   -0.52    0.47
  -5   0   3   -0.20    0.43
  -5   0   3    0.45    0.48
   5   0  -3   -0.16    0.41
   5   0  -3   -0.23    0.52
  -4   0   3   -0.35    0.37
  -4   0   3   -0.76    0.32
   4   0  -3   -0.13    0.37
   4   0  -3    0.17    0.46
  -3   0   3   -0.42    0.29
   3   0  -3   -0.60    0.28
  -3   0   3   -0.35    0.23
  -3   0   3   -0.09    0.29
   3   0  -3    0.16    0.37
  -2   0   3    0.12    0.22
   2   0  -3   -0.52    0.21
  -2   0   3   -0.09    0.21
   2   0  -3   -0.04    0.22
  -2   0   3    0.13    0.24
  -1   0   3   -0.01    0.18
   1   0  -3    0.13    0.17
  -1   0   3   -0.06    0.18
   1   0  -3   -0.11    0.14
  -1   0   3    0.03    0.17
   1   0  -3    0.14    0.21
   1   0  -3    0.00    0.17
   0   0  -3   -0.13    0.15
   0   0   3   -0.03    0.13
   1   0   3    0.07    0.15
  -1   0  -3   -0.06    0.15
   1   0   3   -0.11    0.16
  -1   0  -3   -0.17    0.14
  -2   0  -3   -0.28    0.21
   2   0   3    0.13    0.22
   2   0   3    0.03    0.20
  -2   0  -3   -0.14    0.17
   2   0   3   -0.12    0.21
   2   0   3    0.12    0.19
   3   0   3    0.05    0.30
   3   0   3    0.10    0.32
  -3   0  -3   -0.50    0.25
   3   0   3   -0.13    0.28
  -3   0  -3   -0.07    0.26
   4   0   3   -0.55    0.37
  -4   0  -3   -0.65    0.31
  -4   0  -3    0.00    0.35
   4   0   3    0.05    0.39
   5   0   3   -0.23    0.46
   5   0   3   -0.54    0.43
  -5   0  -3   -0.08    0.39
  -5   0  -3   -0.91    0.38
  -6   0  -3   -0.27    0.49
  -6   0  -3    0.10    0.47
   6   0   3   -0.24    0.56
   6  -1  -3   15.02    1.33
   6  -1  -3   14.68    1.17
  -6  -1   3   14.43    1.19
  -6  -1   3   13.50    1.24
  -6   1   3   12.64    1.29
   6   1  -3   13.69    1.35
  -6   1   3   14.08    1.16
   6   1  -3   15.77    1.16
   5  -1  -3    0.14    0.43
  -5  -1   3    0.28    0.49
   5  -1  -3   -0.44    0.48
  -5  -1   3    0.19    0.44
  -5   1   3    0.91    0.52
  -5   1   3    0.31    0.47
   5   1  -3   -0.01    0.43
   5   1  -3    0.33    0.53
  -4  -1   3   41.06    1.50
   4  -1  -3   40.01    1.45
   4  -1  -3   37.43    1.59
  -4  -1   3   39.69    1.62
   4   1  -3   38.21    1.40
   4   1  -3   38.22    1.62
  -4   1   3   39.71    1.63
  -4   1   3   37.87    1.47
   3  -1  -3   44.80    1.58
  -3  -1   3   46.66    1.47
  -3  -1   3   48.08    1.58
   3  -1  -3   46.08    1.43
  -3  -1   3   47.01    1.44
  -3   1   3   47.65    1.46
   3   1  -3   45.65    1.37
   3   1  -3   49.60    1.62
  -3   1   3   47.77    1.50
  -3   1   3   47.73    1.62
   2  -1  -3    0.50    0.30
  -2  -1   3    0.78    0.27
   2  -1  -3    0.51    0.28
  -2  -1   3    0.83    0.27
  -2  -1   3    0.51    0.25
   2   1  -3    0.96    0.26
  -2   1   3    0.88    0.32
  -2   1   3    0.82    0.30
  -2   1   3    1.14    0.29
   2   1  -3    0.69    0.30
  -1  -1   3   98.62    1.84
   1  -1  -3   97.09    1.95
   1  -1  -3   97.16    2.14
  -1  -1   3   96.76    1.92
  -1  -1   3   93.27    1.98
  -1   1   3   94.44    1.99
  -1   1   3   98.39    2.10
   1   1  -3  101.29    2.04
   1   1  -3   97.33    2.03
  -1   1   3   93.18    2.13
   0  -1  -3  353.05    6.06
   0  -1  -3  350.73    6.49
   0  -1  -3  367.31    6.07
   0   1   3  360.57    6.51
   0   1   3  343.65    6.47
   0   1   3  356.36    6.09
  -1  -1  -3    4.60    0.41
   1  -1   3    5.13    0.27
  -1  -1  -3    4.85    0.41
  -1  -1  -3    4.38    0.38
   1   1   3    4.70    0.37
   1   1   3    3.95    0.39
   1   1   3    4.49    0.37
  -2  -1  -3   67.09    1.54
   2  -1   3   69.65    1.48
  -2  -1  -3   66.92    1.78
   2  -1   3   67.22    1.48
   2  -1   3   67.74    1.60
   2   1   3   67.03    1.76
   2   1   3   69.49    1.63
  -2   1  -3   68.73    1.67
   2   1   3   64.40    1.66
   3  -1   3   14.52    0.76
  -3  -1  -3   15.14    0.78
   3  -1   3   15.77    0.81
   3  -1   3   15.50    0.82
   3   1   3   15.27    0.93
   3   1   3   16.20    0.86
  -3   1  -3   14.82    0.57
   3   1   3   16.77    0.89
  -3   1  -3   15.79    0.86
   4  -1   3   -0.10    0.38
   4  -1   3    0.63    0.40
   4  -1   3    0.92    0.42
  -4  -1  -3    0.35    0.38
  -4   1  -3    0.18    0.37
   4   1   3    1.10    0.47
   4   1   3    1.23    0.47
  -4   1  -3    0.53    0.33
   5  -1   3    1.37    0.55
  -5  -1  -3    1.67    0.57
   5  -1   3    2.01    0.55
  -5  -1  -3    2.47    0.57
   5   1   3    1.11    0.61
  -5   1  -3    1.93    0.57
   5   1   3    1.38    0.60
  -5   1  -3    2.52    0.48
   6  -1   3    1.05    0.63
  -6  -1  -3    1.23    0.60
  -6  -1  -3    1.80    0.61
   6   1   3    1.76    0.71
   6   1   3    2.61    0.85
  -6   1  -3    2.26    0.68
  -6   1  -3    1.71    0.50
  -6  -2   3    5.08    0.86
  -6  -2   3    6.70    0.94
   6  -2  -3    5.69    1.01
   6  -2  -3    6.02    0.88
   6   2  -3    5.19    0.96
   6   2  -3    6.28    0.84
  -6   2   3    4.81    0.92
  -6   2   3    4.50    0.83
   5  -2  -3   13.36    1.15
  -5  -2   3   15.06    1.08
   5  -2  -3   10.88    0.96
  -5  -2   3   13.21    1.09
   5   2  -3   14.54    1.19
   5   2  -3   11.86    0.93
  -5   2   3   12.31    1.01
  -5   2   3   13.46    1.12
   4  -2  -3  128.68    3.41
   4  -2  -3  131.85    3.12
  -4  -2   3  129.65    3.10
  -4  -2   3  127.74    3.38
   4   2  -3  128.43    3.40
   4   2  -3  126.17    2.96
  -4   2   3  129.24    3.43
  -4   2   3  129.71    3.12
  -3  -2   3   15.65    0.89
  -3  -2   3   13.47    0.80
  -3  -2   3   13.73    0.80
   3  -2  -3   13.51    0.92
   3  -2  -3   13.02    0.83
   3   2  -3   12.89    0.71
   3   2  -3   13.82    0.89
  -3   2   3   13.86    0.91
  -3   2   3   12.70    0.84
  -2  -2   3  144.22    2.90
   2  -2  -3  145.10    3.00
  -2  -2   3  145.23    3.16
   2  -2  -3  142.32    3.24
  -2   2   3  147.04    3.28
   2   2  -3  151.46    2.79
  -2   2   3  144.87    3.03
  -2   2   3  142.41    3.15
   2   2  -3  144.44    2.78
   2   2  -3  143.78    3.15
  -1  -2   3   12.43    0.46
   1  -2  -3   12.20    0.63
   1  -2  -3   12.06    0.72
  -1  -2   3   13.72    0.51
   1   2  -3   13.11    0.57
  -1   2   3   13.18    0.67
  -1   2   3   12.08    0.68
   1   2  -3   12.46    0.57
  -1   2   3   13.40    0.73
  -1   2   3   13.21    0.69
   0  -2  -3  238.84    4.55
   0  -2  -3  236.17    4.61
   0  -2  -3  236.35    4.27
   0   2   3  225.71    4.26
   0   2   3  236.65    4.59
   0   2  -3  228.37    4.27
  -1  -2  -3   18.00    0.73
   1  -2   3   18.99    0.52
  -1  -2  -3   18.52    0.82
   1   2   3   18.53    0.77
  -1   2  -3   18.52    0.58
   1   2   3   19.32    0.85
  -2  -2  -3   10.35    0.72
   2  -2   3    9.59    0.45
   2  -2   3   10.63    0.50
  -2  -2  -3   10.32    0.63
   2  -2   3    9.95    0.53
   2  -2   3   10.34    0.53
   2   2   3   11.07    0.74
   2   2   3    9.84    0.67
  -2   2  -3    9.67    0.56
  -3  -2  -3   61.28    1.73
   3  -2   3   63.16    1.66
   3  -2   3   62.38    1.68
  -3  -2  -3   62.04    1.96
   3  -2   3   63.64    1.75
   3   2   3   65.60    2.00
  -3   2  -3   65.56    1.84
   3   2   3   63.15    1.82
   4  -2   3   91.21    2.52
   4  -2   3   91.37    2.44
   4  -2   3   96.94    2.42
  -4  -2  -3   94.03    2.41
  -4   2  -3   90.27    2.59
   4   2   3   92.76    2.56
   4   2   3   95.87    2.81
  -5  -2  -3    2.69    0.62
  -5  -2  -3    2.37    0.65
   5  -2   3    3.11    0.66
   5   2   3    2.99    0.77
  -5   2  -3    1.88    0.59
   5   2   3    3.43    0.73
  -6  -2  -3   49.70    2.36
  -6  -2  -3   56.02    2.04
   6  -2   3   61.78    2.27
  -6   2  -3   53.68    2.34
   6   2   3   58.85    2.28
   6   2   3   57.06    2.50
  -6  -3   3    8.80    1.09
   6  -3  -3    8.42    1.11
  -6  -3   3    9.83    1.13
   6  -3  -3    8.24    1.01
   6   3  -3    7.45    0.93
  -6   3   3    8.17    1.13
   6   3  -3    9.35    1.21
  -6   3   3    9.39    0.98
   5  -3  -3    6.60    0.83
  -5  -3   3    6.89    0.87
   5  -3  -3    6.54    0.96
  -5  -3   3    6.07    0.86
  -5   3   3    7.36    0.98
   5   3  -3    7.39    0.79
  -5   3   3    5.03    0.75
   5   3  -3    6.73    0.96
   4  -3  -3   21.64    1.30
   4  -3  -3   24.91    1.24
  -4  -3   3   25.02    1.24
  -4  -3   3   24.75    1.31
   4   3  -3   23.12    1.09
   4   3  -3   24.53    1.33
  -4   3   3   23.19    1.32
  -4   3   3   22.30    1.16
  -3  -3   3  166.39    3.74
   3  -3  -3  167.69    3.93
   3  -3  -3  165.54    3.61
  -3  -3   3  168.25    3.56
   3   3  -3  166.42    3.86
   3   3  -3  165.33    3.38
  -3   3   3  166.35    3.96
  -3   3   3  163.10    3.58
  -2  -3   3   11.13    0.68
  -2  -3   3   12.29    0.68
   2  -3  -3   12.03    0.86
   2  -3  -3   11.72    0.75
  -2   3   3   11.88    0.83
   2   3  -3   10.86    0.73
   2   3  -3   11.92    0.54
  -2   3   3   11.45    0.74
   1  -3  -3  340.97    6.70
  -1  -3   3  345.84    6.02
   1  -3  -3  341.64    6.70
  -1  -3   3  348.66    6.36
  -1  -3   3  337.95    6.37
   1  -3  -3  336.49    6.24
  -1   3   3  339.41    6.22
  -1   3   3  353.77    6.65
   1   3  -3  344.79    6.45
  -1   3   3  349.40    6.69
   0  -3   3  214.40    4.03
   0  -3  -3  219.07    4.43
   0  -3   3  219.61    3.77
   0  -3  -3  210.77    4.15
   0  -3  -3  219.41    4.52
   0   3  -3  213.78    4.12
   0   3   3  213.01    4.14
   0   3  -3  220.66    4.12
   0   3   3  218.89    4.49
  -1  -3  -3   -0.07    0.30
   1  -3   3    0.07    0.15
   1  -3   3    0.02    0.16
  -1  -3  -3    0.01    0.26
  -1  -3  -3    0.21    0.33
   1   3   3    0.08    0.33
   1   3   3   -0.16    0.29
  -1   3  -3   -0.17    0.21
  -1   3  -3    0.17    0.21
  -2  -3  -3   44.92    1.56
   2  -3   3   44.89    1.17
   2  -3   3   42.86    1.15
   2  -3   3   42.89    1.13
   2  -3   3   42.90    1.21
  -2  -3  -3   43.57    1.39
   2   3   3   45.24    1.43
   2   3   3   45.64    1.59
  -2   3  -3   44.27    1.31
   3  -3   3   43.92    1.34
   3  -3   3   43.65    1.39
  -3  -3  -3   42.89    1.48
   3  -3   3   45.26    1.36
  -3  -3  -3   45.42    1.73
   3   3   3   43.72    1.71
   3   3   3   45.23    1.59
  -3   3  -3   44.96    1.50
  -4  -3  -3    0.88    0.45
  -4  -3  -3    1.30    0.56
   4  -3   3    0.53    0.44
   4  -3   3    0.51    0.41
   4   3   3    2.03    0.58
  -4   3  -3    2.09    0.53
   4   3   3    0.94    0.56
  -5  -3  -3   26.04    1.35
   5   3   3   26.21    1.61
   5   3   3   24.91    1.48
  -5   3  -3   26.25    1.45
  -6  -3  -3    5.42    0.93
   6   3   3    5.04    0.95
   6   3   3    6.77    1.14
  -6   3  -3    5.13    0.92
  -6  -4   3   -0.17    0.51
   6  -4  -3    0.10    0.60
   6  -4  -3    0.36    0.69
  -6  -4   3    0.62    0.67
   6   4  -3   -0.20    0.56
   6   4  -3    0.94    0.78
  -6   4   3    0.68    0.60
  -6   4   3    0.44    0.68
  -5  -4   3   14.93    1.17
   5  -4  -3   13.61    1.14
  -5  -4   3   14.42    1.20
   5  -4  -3   13.99    1.23
   5   4  -3   15.24    1.04
   5   4  -3   15.25    1.29
  -5   4   3   13.55    1.23
  -5   4   3   14.89    1.05
   4  -4  -3   12.60    1.00
  -4  -4   3   12.60    0.99
   4  -4  -3   13.00    1.10
  -4  -4   3   13.92    1.06
   4   4  -3   13.29    1.09
  -4   4   3   12.50    1.07
   4   4  -3   12.65    0.87
  -4   4   3   13.35    0.94
  -3  -4   3    0.36    0.40
  -3  -4   3   -0.01    0.36
   3  -4  -3    0.00    0.39
   3  -4  -3   -0.42    0.41
   3   4  -3    0.08    0.40
   3   4  -3   -0.08    0.31
  -3   4   3   -0.25    0.40
  -3   4   3    0.24    0.41
   2  -4  -3   15.89    0.95
  -2  -4   3   15.84    0.85
   2  -4  -3   16.69    1.05
  -2  -4   3   16.27    0.85
   2   4  -3   15.89    0.90
  -2   4   3   15.73    0.87
   2   4  -3   16.11    0.63
  -2   4   3   14.90    0.99
  -1  -4   3   19.42    0.82
   1  -4  -3   22.03    1.12
   1  -4  -3   18.56    0.97
  -1  -4   3   20.13    0.87
   1  -4  -3   21.38    1.06
  -1   4   3   19.70    0.93
  -1   4   3   21.55    1.08
   1   4  -3   20.67    0.93
   0  -4   3    7.57    0.49
   0  -4  -3    8.62    0.76
   0  -4   3    8.51    0.54
   0  -4  -3    7.24    0.66
   0  -4   3    7.47    0.50
   0  -4   3    8.58    0.54
   0  -4  -3    8.70    0.77
   0   4   3    8.62    0.69
   0   4  -3    7.63    0.61
   0   4   3    8.91    0.79
   1  -4   3   40.97    1.10
   1  -4   3   42.94    1.10
  -1  -4  -3   43.93    1.51
   1  -4   3   45.39    1.15
  -1  -4  -3   42.66    1.57
  -1  -4  -3   40.65    1.39
   1  -4   3   44.69    1.20
   1   4   3   41.12    1.41
  -1   4  -3   44.34    1.29
   1   4   3   41.23    1.57
   2  -4   3    0.16    0.25
  -2  -4  -3    0.13    0.38
   2  -4   3   -0.01    0.27
  -2  -4  -3    0.27    0.38
   2  -4   3    0.67    0.29
   2  -4   3   -0.01    0.30
  -2   4  -3    0.00    0.32
   2   4   3    0.09    0.42
   2   4   3    0.07    0.37
   2   4   3   -0.15    0.33
  -3  -4  -3   16.76    1.21
   3  -4   3   18.92    0.96
   3  -4   3   18.03    1.02
  -3  -4  -3   16.75    1.03
   3  -4   3   18.03    0.92
   3   4   3   17.62    1.20
   3   4   3   17.62    1.09
  -3   4  -3   18.03    1.02
  -4  -4  -3    7.62    0.99
  -4  -4  -3    6.31    0.80
  -4   4  -3    7.79    0.83
   4   4   3    7.20    0.99
   4   4   3    7.08    0.87
  -5  -4  -3    0.92    0.60
   5   4   3    1.17    0.66
   5   4   3    1.43    0.75
  -5   4  -3    0.90    0.58
  -5  -5   3    1.19    0.57
   5  -5  -3    1.14    0.65
  -5  -5   3    2.10    0.70
   5  -5  -3    0.99    0.64
  -5   5   3    1.77    0.74
   5   5  -3    1.38    0.55
   5   5  -3    0.10    0.62
  -5   5   3    0.12    0.50
  -4  -5   3    2.68    0.66
   4  -5  -3    3.48    0.69
   4  -5  -3    2.93    0.74
  -4  -5   3    2.59    0.61
   4   5  -3    4.10    0.59
  -4   5   3    2.85    0.75
  -4   5   3    2.67    0.58
   4   5  -3    4.17    0.79
  -3  -5   3    0.98    0.50
   3  -5  -3    1.22    0.52
   3  -5  -3    1.76    0.62
  -3  -5   3    0.13    0.43
  -3   5   3    1.01    0.46
   3   5  -3    1.84    0.58
  -3   5   3    0.69    0.51
   3   5  -3    1.03    0.38
   2  -5  -3    0.80    0.51
  -2  -5   3    1.23    0.45
   2  -5  -3    1.02    0.47
  -2  -5   3    1.47    0.46
  -2  -5   3    1.39    0.43
   2   5  -3    0.54    0.45
  -2   5   3    1.45    0.54
  -2   5   3    1.38    0.44
  -1  -5   3    1.04    0.37
  -1  -5   3    1.72    0.41
   1  -5  -3    1.49    0.49
   1  -5  -3    1.12    0.50
   1  -5  -3    1.26    0.54
  -1  -5   3    1.16    0.43
  -1   5   3    0.92    0.42
   1   5  -3    2.03    0.48
  -1   5   3    0.96    0.49
   0  -5   3    3.29    0.45
   0  -5   3    2.59    0.41
   0  -5   3    2.85    0.42
   0  -5  -3    3.61    0.64
   0  -5  -3    3.25    0.59
   0  -5  -3    1.03    0.47
   0   5   3    2.42    0.57
   0   5  -3    3.28    0.51
   0   5   3    3.09    0.54
   1  -5   3    4.99    0.52
   1  -5   3    5.65    0.51
  -1  -5  -3    6.32    0.77
  -1  -5  -3    4.55    0.66
   1  -5   3    5.48    0.53
  -1   5  -3    5.01    0.59
   1   5   3    4.79    0.74
   1   5   3    5.11    0.64
  -2  -5  -3    1.18    0.53
   2  -5   3    0.19    0.38
  -2  -5  -3    1.73    0.52
   2  -5   3    0.82    0.44
  -2   5  -3    1.59    0.48
   2   5   3    1.29    0.53
   2   5   3    1.35    0.56
   2   5   3    0.24    0.44
  -3  -5  -3    0.12    0.49
   3  -5   3    0.21    0.41
   3  -5   3   -0.04    0.43
  -3  -5  -3   -0.42    0.50
   3   5   3    0.59    0.54
  -3   5  -3   -0.45    0.36
   3   5   3    0.13    0.47
  -4  -5  -3    1.13    0.60
  -4  -5  -3    1.25    0.72
   4   5   3    1.09    0.59
   4   5   3    0.22    0.63
  -4   5  -3    0.19    0.53
  -5  -5  -3    1.35    0.70
   5   5   3    0.65    0.76
   5   5   3    1.11    0.68
  -5   5  -3    0.56    0.59
  -4  -6   3    6.82    0.92
   4  -6  -3    5.05    0.87
   4  -6  -3    8.06    1.09
  -4   6   3    6.53    0.98
   4   6  -3    6.74    0.69
  -4   6   3    6.39    0.76
   4   6  -3    9.47    1.10
   3  -6  -3   -0.40    0.53
   3  -6  -3    0.38    0.53
  -3  -6   3    0.21    0.52
  -3   6   3    0.06    0.48
   3   6  -3   -0.27    0.29
  -3   6   3    0.03    0.43
   3   6  -3    0.16    0.49
  -2  -6   3    1.88    0.56
  -2  -6   3    1.20    0.53
   2  -6  -3    1.51    0.59
   2  -6  -3    0.45    0.58
  -2   6   3    1.07    0.46
   2   6  -3    0.89    0.53
  -2   6   3    1.73    0.58
  -1  -6   3    3.37    0.60
  -1  -6   3    2.11    0.54
   1  -6  -3    2.34    0.64
   1  -6  -3    2.42    0.67
   1   6  -3    2.13    0.54
  -1   6   3    2.93    0.67
  -1   6   3    2.61    0.54
   0  -6   3    1.20    0.46
   0  -6  -3    1.90    0.59
   0  -6  -3    1.12    0.56
   0   6  -3    0.54    0.43
   0   6   3    2.62    0.64
   0   6   3    1.51    0.49
   1  -6   3   17.55    1.00
   1  -6   3   17.98    0.99
  -1  -6  -3   19.93    1.20
  -1  -6  -3   20.92    1.30
   1   6   3   22.12    1.34
   1   6   3   18.29    1.10
  -1   6  -3   18.95    1.06
   2  -6   3    1.07    0.51
  -2  -6  -3   -0.51    0.46
   2  -6   3   -0.01    0.44
  -2  -6  -3    0.74    0.53
  -2   6  -3   -0.28    0.45
   2   6   3   -0.25    0.53
   2   6   3   -0.42    0.43
   3  -6   3   25.05    1.38
  -3  -6  -3   30.11    1.72
  -3  -6  -3   26.00    1.45
   3   6   3   24.90    1.61
   3   6   3   26.74    1.42
  -3   6  -3   26.10    1.36
  -4  -6  -3    8.53    1.20
  -4  -6  -3    8.71    1.03
   4   6   3    7.67    0.95
  -4   6  -3    7.75    0.94
   4   6   3    6.58    1.11
   4  -7  -3    5.13    0.96
  -4  -7   3    6.05    0.96
  -4   7   3    5.20    0.71
  -4   7   3    5.99    1.02
   4   7  -3    7.09    1.09
   3  -7  -3   51.61    2.29
   3  -7  -3   49.96    2.08
  -3  -7   3   45.83    1.94
   3   7  -3   44.66    2.08
  -3   7   3   45.40    1.67
  -3   7   3   45.14    2.14
   2  -7  -3    1.10    0.73
   2  -7  -3    0.78    0.62
  -2   7   3    1.53    0.71
   2   7  -3    0.68    0.55
  -2   7   3    0.93    0.52
  -1  -7   3   58.72    2.07
   1  -7  -3   56.78    2.15
   1  -7  -3   56.81    2.27
  -1   7   3   60.48    1.93
   1   7  -3   52.57    2.03
  -1   7   3   57.10    2.29
   0  -7  -3   24.80    1.48
   0  -7   3   26.07    1.32
   0  -7  -3   26.75    1.56
   0   7   3   27.12    1.61
   0   7  -3   27.04    1.36
   0   7   3   25.00    1.27
   1  -7   3    0.30    0.50
  -1  -7  -3   -0.51    0.53
  -1  -7  -3   -0.26    0.57
   1   7   3   -0.43    0.39
  -1   7  -3    0.58    0.46
   1   7   3   -0.03    0.48
   1   7   3   -0.48    0.56
  -2  -7  -3    8.43    0.99
   2  -7   3    7.78    0.93
  -2  -7  -3    8.33    1.08
   2   7   3    9.27    1.15
  -2   7  -3    9.36    0.95
   2   7   3    6.10    0.80
  -3  -7  -3   14.72    1.25
  -3  -7  -3   18.32    1.56
   3  -7   3   14.75    1.28
  -3   7  -3   15.76    1.17
   3   7   3   14.55    1.18
   3   7   3   14.12    1.43
   2  -8  -3   18.51    1.46
  -2   8   3   21.21    1.56
  -2   8   3   20.32    1.14
   2   8  -3   18.01    1.40
   1  -8  -3    5.73    0.98
   1  -8  -3    6.74    1.06
  -1   8   3    4.53    0.96
  -1   8   3    6.17    0.78
   1   8  -3    6.20    0.92
   0  -8  -3    8.54    1.11
   0  -8   3    9.77    1.06
   0  -8  -3   10.23    1.15
   0   8   3    9.68    0.94
   0   8   3   10.61    1.21
   0   8   3    7.12    0.82
   0   8  -3   10.77    1.07
  -1  -8  -3   14.57    1.28
   1  -8   3   13.27    1.20
  -1  -8  -3   13.39    1.37
   1   8   3   11.86    1.34
   1   8   3   14.02    1.08
  -1   8  -3   11.88    1.08
   2  -8   3   -0.71    0.62
  -2  -8  -3   -0.22    0.66
  -2  -8  -3   -0.17    0.71
   2   8   3    0.63    0.56
  -2   8  -3    0.49    0.58
   2   8   3    0.48    0.74
  -6   0   4   30.58    1.60
  -6   0   4   32.18    1.83
   6   0  -4   32.26    1.59
   6   0  -4   32.56    1.83
  -5   0   4   88.60    2.58
  -5   0   4   85.88    2.84
   5   0  -4   87.74    2.81
   5   0  -4   84.77    2.45
  -4   0   4  149.59    3.46
  -4   0   4  155.86    3.82
   4   0  -4  148.88    3.76
   4   0  -4  151.90    3.38
  -3   0   4    2.92    0.53
   3   0  -4    2.58    0.45
   3   0  -4    2.66    0.54
  -3   0   4    2.75    0.49
  -3   0   4    2.68    0.48
   2   0  -4   12.78    0.71
  -2   0   4   12.77    0.66
  -2   0   4   11.62    0.64
  -2   0   4   13.05    0.69
   2   0  -4   12.70    0.61
   1   0  -4   18.05    0.70
  -1   0   4   18.00    0.67
   1   0  -4   18.00    0.68
   1   0  -4   17.83    0.52
  -1   0   4   17.34    0.61
   0   0  -4  152.78    2.93
   0   0   4  147.92    2.88
   0   0  -4  158.54    2.93
   1   0   4   63.19    1.43
  -1   0  -4   63.95    1.46
  -1   0  -4   66.74    1.47
   1   0   4   64.99    1.30
   2   0   4   53.68    1.43
   2   0   4   53.42    1.35
  -2   0  -4   54.71    1.46
   2   0   4   52.87    1.31
   3   0   4   86.83    2.24
   3   0   4   84.83    2.08
   3   0   4   85.97    2.15
  -3   0  -4   86.80    1.79
   4   0   4  117.79    2.84
  -4   0  -4  116.72    2.45
   4   0   4  115.15    3.01
  -4   0  -4  115.00    3.11
  -5   0  -4    0.31    0.44
   5   0   4   -0.61    0.44
   5   0   4   -0.08    0.45
  -5   0  -4   -0.27    0.38
  -6   0  -4   30.47    1.75
  -6   0  -4   31.12    1.22
   6   0   4   33.95    1.76
  -6  -1   4   13.85    1.25
  -6  -1   4   14.50    1.21
   6  -1  -4   11.88    1.26
   6  -1  -4   12.74    1.11
  -6   1   4   13.47    1.17
  -6   1   4   13.85    1.26
   6   1  -4   13.72    1.33
   6   1  -4   13.45    1.08
   5  -1  -4   12.38    1.13
   5  -1  -4   12.73    1.00
  -5  -1   4   15.13    1.09
  -5  -1   4   13.19    1.11
  -5   1   4   11.67    1.00
   5   1  -4   14.79    1.18
   5   1  -4   12.24    0.92
  -5   1   4   11.48    1.07
  -4  -1   4   19.06    1.07
  -4  -1   4   19.29    1.13
  -4  -1   4   19.58    1.10
   4  -1  -4   18.56    1.03
   4  -1  -4   19.36    1.20
   4   1  -4   18.62    0.98
  -4   1   4   18.80    1.14
   4   1  -4   18.63    1.17
  -4   1   4   19.95    1.11
   3  -1  -4   82.34    2.30
  -3  -1   4   82.30    2.07
   3  -1  -4   79.99    2.06
  -3  -1   4   82.85    2.14
  -3  -1   4   82.10    2.26
   3   1  -4   84.27    2.29
  -3   1   4   83.65    2.13
  -3   1   4   84.41    2.21
   3   1  -4   82.66    1.96
  -3   1   4   82.30    2.30
  -2  -1   4    0.50    0.25
  -2  -1   4   -0.08    0.21
   2  -1  -4   -0.34    0.25
   2  -1  -4   -0.11    0.30
  -2  -1   4    0.15    0.24
   2   1  -4    0.06    0.21
  -2   1   4    0.03    0.23
  -2   1   4   -0.03    0.30
  -2   1   4   -0.04    0.26
   2   1  -4   -0.17    0.25
   2   1  -4   -0.16    0.17
   1  -1  -4  165.66    3.39
  -1  -1   4  163.96    3.18
   1  -1  -4  168.71    3.10
  -1  -1   4  170.29    2.95
   1  -1  -4  165.16    3.09
   1   1  -4  162.41    3.21
   1   1  -4  169.57    3.23
  -1   1   4  158.44    3.35
  -1   1   4  161.94    3.16
  -1   1   4  167.07    3.33
   0  -1  -4  177.39    3.53
   0  -1  -4  181.49    3.20
   0   1   4  180.27    3.48
   0   1   4  173.46    3.49
   0   1   4  178.35    3.28
  -1  -1  -4   51.18    1.35
  -1  -1  -4   49.29    1.13
   1   1   4   48.38    1.28
   1   1   4   48.86    1.25
   1   1   4   51.71    1.34
   2  -1   4   45.74    1.21
  -2  -1  -4   46.87    1.42
  -2  -1  -4   49.76    1.22
   2  -1   4   48.40    1.13
  -2  -1  -4   45.30    1.18
   2   1   4   44.74    1.33
   2   1   4   47.71    1.42
   2   1   4   46.75    1.29
  -2   1  -4   46.20    1.29
   3  -1   4  136.19    3.00
  -3  -1  -4  133.47    3.26
   3  -1   4  137.42    3.08
  -3  -1  -4  140.86    2.85
   3  -1   4  142.26    2.93
   3   1   4  141.86    3.29
   3   1   4  141.72    3.18
   3   1   4  137.43    3.06
  -3   1  -4  138.71    3.19
   4  -1   4    9.41    0.80
   4  -1   4    9.01    0.79
  -4  -1  -4    9.03    0.74
   4  -1   4    7.73    0.75
   4   1   4    9.71    0.84
   4   1   4    9.99    0.91
  -4   1  -4    9.04    0.81
   5  -1   4   34.35    1.53
  -5  -1  -4   31.18    1.26
  -5  -1  -4   28.79    1.58
   5   1   4   32.10    1.56
   5   1   4   31.36    1.62
  -5   1  -4   27.97    1.51
  -6  -1  -4   10.51    0.89
  -6  -1  -4    8.24    1.07
  -6   1  -4    9.60    1.11
   6   1   4   11.16    1.16
   6  -2  -4    1.32    0.63
  -6  -2   4   -0.17    0.51
   6  -2  -4    1.59    0.75
  -6  -2   4    0.41    0.63
  -6   2   4    0.79    0.65
   6   2  -4   -0.26    0.46
  -6   2   4    0.24    0.58
   6   2  -4    0.43    0.66
   5  -2  -4    1.67    0.67
   5  -2  -4    1.25    0.55
  -5  -2   4    1.75    0.58
  -5  -2   4    1.36    0.57
  -5   2   4    1.91    0.59
  -5   2   4    1.64    0.63
   5   2  -4    1.30    0.49
   5   2  -4    0.67    0.55
  -4  -2   4   10.81    0.90
   4  -2  -4   12.13    0.93
  -4  -2   4   11.77    0.90
   4  -2  -4   11.91    1.03
  -4  -2   4   11.60    0.91
  -4   2   4   12.28    1.01
   4   2  -4   10.66    0.79
  -4   2   4   10.61    0.89
   4   2  -4   11.79    1.00
   3  -2  -4    2.93    0.59
  -3  -2   4    1.80    0.42
   3  -2  -4    3.04    0.50
  -3  -2   4    2.01    0.43
  -3  -2   4    2.59    0.45
   3   2  -4    2.62    0.52
  -3   2   4    1.84    0.50
   3   2  -4    1.77    0.37
  -3   2   4    2.66    0.51
  -3   2   4    1.98    0.45
  -2  -2   4   17.86    0.75
   2  -2  -4   16.41    0.82
  -2  -2   4   19.78    0.79
   2  -2  -4   18.62    0.96
  -2  -2   4   16.63    0.77
   2   2  -4   17.73    0.59
  -2   2   4   19.96    0.90
  -2   2   4   17.57    0.92
  -2   2   4   18.49    0.87
   2   2  -4   17.64    0.83
  -1  -2   4   10.96    0.49
   1  -2  -4   10.39    0.71
  -1  -2   4   11.59    0.46
   1  -2  -4   11.94    0.66
   1   2  -4   11.89    0.54
  -1   2   4   13.71    0.70
  -1   2   4   11.22    0.69
   1   2  -4   11.38    0.55
  -1   2   4   11.16    0.67
   0  -2  -4    5.21    0.53
   0  -2  -4    5.53    0.48
   0   2   4    6.38    0.48
   0   2   4    5.51    0.50
   0   2   4    5.33    0.47
  -1  -2  -4    1.10    0.30
  -1  -2  -4    1.29    0.37
   1   2   4    1.35    0.34
   1   2   4    1.66    0.34
   1   2   4    1.29    0.37
   2  -2   4    2.53    0.30
  -2  -2  -4    2.97    0.49
  -2  -2  -4    2.76    0.42
   2  -2   4    3.54    0.31
  -2   2  -4    1.82    0.33
   2   2   4    2.68    0.43
  -2   2  -4    2.79    0.36
   2   2   4    3.15    0.52
   2   2   4    2.55    0.44
   3  -2   4    0.00    0.29
   3  -2   4   -0.11    0.27
  -3  -2  -4   -0.44    0.35
   3  -2   4   -0.49    0.26
  -3  -2  -4   -0.38    0.32
  -3   2  -4   -0.17    0.30
   3   2   4   -0.42    0.36
   3   2   4    0.11    0.36
   4  -2   4   10.34    0.82
  -4  -2  -4   10.94    0.84
   4  -2   4   10.54    0.83
   4   2   4   11.19    1.02
   4   2   4   11.15    0.96
  -4   2  -4   10.61    0.85
  -5  -2  -4    1.78    0.58
   5   2   4    2.41    0.71
   5   2   4    2.95    0.71
  -5   2  -4    2.06    0.62
  -6  -2  -4    3.89    0.76
  -6  -2  -4    3.89    0.81
  -6   2  -4    3.07    0.79
   6   2   4    5.21    0.94
  -6  -3   4    0.02    0.62
  -6  -3   4    0.03    0.52
   6  -3  -4    0.14    0.56
   6  -3  -4    0.28    0.66
   6   3  -4   -0.89    0.46
   6   3  -4    0.10    0.64
  -6   3   4   -1.46    0.48
  -6   3   4    0.69    0.64
   5  -3  -4    0.24    0.51
  -5  -3   4   -0.22    0.52
  -5  -3   4   -0.23    0.41
   5  -3  -4   -0.56    0.50
   5   3  -4    0.61    0.57
  -5   3   4   -0.31    0.47
  -5   3   4   -0.56    0.48
   5   3  -4   -0.13    0.44
   4  -3  -4    0.03    0.47
  -4  -3   4    0.20    0.38
   4  -3  -4    0.46    0.44
  -4  -3   4    0.09    0.42
   4   3  -4    0.46    0.37
  -4   3   4    0.87    0.48
  -4   3   4    1.13    0.53
   4   3  -4    0.85    0.48
  -3  -3   4   10.01    0.76
   3  -3  -4   11.91    0.86
   3  -3  -4   11.67    0.96
  -3  -3   4   12.26    0.83
  -3  -3   4   11.66    0.79
  -3   3   4   11.42    0.87
   3   3  -4   11.25    0.86
  -3   3   4   12.59    0.95
   3   3  -4   10.23    0.63
  -2  -3   4    7.68    0.57
   2  -3  -4    6.86    0.74
   2  -3  -4    7.69    0.67
  -2  -3   4    7.95    0.59
  -2  -3   4    7.15    0.57
  -2   3   4    7.18    0.70
   2   3  -4    7.64    0.64
  -2   3   4    7.46    0.67
  -2   3   4    7.19    0.65
   1  -3  -4   50.42    1.47
  -1  -3   4   52.11    1.19
   1  -3  -4   50.68    1.66
  -1   3   4   51.13    1.49
  -1   3   4   47.79    1.51
   1   3  -4   50.90    1.35
  -1   3   4   50.68    1.61
   0  -3  -4   44.05    1.56
   0  -3  -4   44.71    1.37
   0   3   4   45.09    1.50
   0   3   4   46.23    1.38
   0   3  -4   45.37    1.11
   0   3   4   44.69    1.42
  -1  -3  -4   -0.18    0.32
  -1  -3  -4   -0.15    0.28
   1   3   4   -0.14    0.33
  -1   3  -4    0.30    0.21
   1   3   4   -0.28    0.30
  -2  -3  -4    1.97    0.42
   2  -3   4    1.82    0.28
  -2  -3  -4    2.31    0.50
   2  -3   4    1.84    0.28
   2   3   4    2.61    0.54
  -2   3  -4    1.84    0.35
   2   3   4    2.42    0.47
   3  -3   4   11.28    0.70
   3  -3   4   10.11    0.68
  -3  -3  -4   11.29    0.82
  -3  -3  -4   10.62    0.95
   3   3   4   13.30    0.96
   3   3   4   11.60    0.98
  -3   3  -4   11.16    0.77
   4  -3   4    5.89    0.66
  -4  -3  -4    6.24    0.72
  -4  -3  -4    6.60    0.87
  -4   3  -4    6.60    0.75
   4   3   4    9.15    1.00
   4   3   4    6.68    0.82
  -5  -3  -4    3.44    0.69
  -5   3  -4    3.61    0.69
   5   3   4    3.40    0.83
   5   3   4    2.95    0.74
  -6  -3  -4    2.09    0.75
   6   3   4    1.06    0.72
   6  -4  -4    6.19    1.08
  -6  -4   4    6.55    1.00
  -6   4   4    5.86    0.87
  -5  -4   4   18.27    1.33
  -5  -4   4   20.55    1.32
   5  -4  -4   19.23    1.30
   5  -4  -4   18.06    1.39
  -5   4   4   18.55    1.23
   5   4  -4   18.96    1.41
   5   4  -4   18.40    1.08
  -5   4   4   19.32    1.42
  -4  -4   4   58.24    2.15
   4  -4  -4   62.33    2.31
   4  -4  -4   58.97    2.02
  -4  -4   4   61.07    2.02
   4   4  -4   60.49    2.19
   4   4  -4   60.51    1.73
  -4   4   4   58.60    1.98
  -4   4   4   56.72    2.25
  -3  -4   4    8.44    0.77
   3  -4  -4    6.25    0.83
   3  -4  -4    7.14    0.74
  -3  -4   4    7.40    0.72
  -3  -4   4    5.71    0.66
  -3   4   4    5.94    0.78
   3   4  -4    7.63    0.78
   3   4  -4    7.17    0.55
  -3   4   4    5.89    0.68
   2  -4  -4   15.74    1.07
   2  -4  -4   15.11    0.94
  -2  -4   4   15.72    0.83
  -2  -4   4   14.57    0.80
  -2   4   4   15.63    0.93
  -2   4   4   15.71    1.02
   2   4  -4   15.94    0.92
   1  -4  -4   26.78    1.24
   1  -4  -4   27.21    1.31
  -1  -4   4   25.84    0.90
   1  -4  -4   27.10    1.17
  -1   4   4   28.23    1.26
  -1   4   4   27.34    1.15
   1   4  -4   27.69    1.04
   0  -4  -4    1.04    0.47
   0  -4  -4    0.56    0.40
   0  -4   4    1.04    0.24
   0  -4   4    1.37    0.26
   0   4  -4    1.60    0.33
   0   4   4    1.95    0.49
   0   4   4    1.53    0.43
  -1  -4  -4   16.32    0.91
   1  -4   4   15.82    0.62
  -1  -4  -4   15.52    1.01
  -1   4  -4   16.03    0.74
   1   4   4   17.29    1.05
   1   4   4   16.67    0.94
   2  -4   4    7.81    0.56
  -2  -4  -4    8.38    0.82
   2  -4   4    6.54    0.49
  -2  -4  -4    6.45    0.67
   2   4   4    7.50    0.74
  -2   4  -4    7.55    0.63
   2   4   4    7.06    0.83
   3  -4   4   19.27    0.94
  -3  -4  -4   20.18    1.10
   3  -4   4   19.69    1.02
  -3  -4  -4   23.06    1.33
   3   4   4   22.37    1.26
  -3   4  -4   22.35    1.08
   3   4   4   21.40    1.34
  -4  -4  -4   36.72    1.59
   4  -4   4   38.77    1.55
  -4  -4  -4   41.40    1.93
   4   4   4   38.95    1.74
  -4   4  -4   40.24    1.62
   4   4   4   42.12    1.96
  -5  -4  -4   -0.49    0.54
   5   4   4   -0.12    0.68
  -5   4  -4    0.65    0.56
   5   4   4    0.37    0.62
  -5  -5   4   16.43    1.30
   5  -5  -4   15.16    1.39
   5  -5  -4   13.81    1.19
  -5   5   4   15.32    1.16
  -5   5   4   16.72    1.42
   5   5  -4   15.12    1.35
   5   5  -4   15.58    0.99
   4  -5  -4   27.89    1.63
   4  -5  -4   24.26    1.40
  -4  -5   4   28.10    1.44
   4   5  -4   27.45    1.54
  -4   5   4   28.08    1.36
   4   5  -4   25.92    1.06
  -4   5   4   24.61    1.52
  -3  -5   4   48.16    1.74
   3  -5  -4   45.61    1.92
   3  -5  -4   43.97    1.72
  -3  -5   4   44.44    1.65
  -3   5   4   43.99    1.62
   3   5  -4   44.49    1.80
  -3   5   4   42.85    1.88
   2  -5  -4   -0.59    0.43
  -2  -5   4   -0.03    0.37
   2  -5  -4    0.01    0.50
  -2  -5   4   -0.14    0.36
  -2   5   4   -0.02    0.43
  -2   5   4   -0.36    0.39
   2   5  -4    0.19    0.38
   1  -5  -4   22.72    1.33
   1  -5  -4   21.29    1.17
  -1  -5   4   22.19    0.95
  -1   5   4   22.39    1.27
   1   5  -4   23.02    1.06
  -1   5   4   22.27    1.10
   0  -5   4   82.99    1.93
   0  -5  -4   79.90    2.49
   0  -5  -4   80.18    2.32
   0   5   4   81.29    2.24
   0   5   4   84.56    2.54
   0   5  -4   82.08    2.12
  -1  -5  -4   35.46    1.58
   1  -5   4   36.02    1.10
  -1  -5  -4   36.85    1.45
   1  -5   4   35.67    1.11
   1   5   4   34.52    1.59
  -1   5  -4   36.87    1.27
   1   5   4   35.03    1.41
   2  -5   4   50.65    1.50
  -2  -5  -4   49.14    1.96
   2  -5   4   50.59    1.46
  -2  -5  -4   48.31    1.71
  -2   5  -4   51.33    1.58
   2   5   4   45.12    1.73
   2   5   4   47.45    1.96
   3  -5   4   80.01    2.32
  -3  -5  -4   80.55    2.47
   3  -5   4   86.72    2.30
  -3  -5  -4   85.81    2.86
   3   5   4   87.99    2.89
   3   5   4   81.61    2.54
  -3   5  -4   87.39    2.42
  -4  -5  -4   -0.61    0.50
  -4  -5  -4   -0.17    0.57
   4   5   4   -0.40    0.58
   4   5   4   -0.61    0.49
  -4   5  -4    0.08    0.48
  -5  -5  -4   15.43    1.25
   5   5   4   14.67    1.32
   5   5   4   16.85    1.57
  -4  -6   4   24.02    1.47
   4  -6  -4   23.46    1.64
   4  -6  -4   27.35    1.54
  -4   6   4   22.32    1.56
   4   6  -4   27.54    1.61
  -4   6   4   21.75    1.29
  -3  -6   4    1.01    0.55
   3  -6  -4    0.98    0.67
   3  -6  -4    0.54    0.58
  -3   6   4    0.42    0.60
  -3   6   4    1.04    0.53
   3   6  -4    1.61    0.61
   2  -6  -4   19.97    1.39
   2  -6  -4   19.67    1.24
  -2  -6   4   22.57    1.18
   2   6  -4   22.35    1.23
  -2   6   4   18.30    1.27
  -2   6   4   19.16    1.12
   1  -6  -4   14.86    1.21
   1  -6  -4   14.71    1.09
  -1  -6   4   15.85    0.94
  -1   6   4   15.26    1.19
   1   6  -4   15.03    1.00
  -1   6   4   14.20    0.96
   0  -6   4    0.12    0.36
   0  -6  -4   -0.41    0.50
   0  -6  -4    0.27    0.55
   0   6  -4   -0.33    0.36
   0   6   4   -0.73    0.42
   0   6   4    0.16    0.45
  -1  -6  -4   11.20    0.98
  -1  -6  -4   11.19    1.08
   1  -6   4   10.88    0.81
   1  -6   4   11.06    0.80
   1   6   4   10.25    1.06
   1   6   4   10.75    0.92
  -1   6  -4   10.87    0.82
   2  -6   4   14.19    0.96
   2  -6   4   12.72    0.91
  -2  -6  -4   14.08    1.07
  -2  -6  -4   14.49    1.23
   2   6   4   13.58    1.09
   2   6   4   14.06    1.23
   2   6   4   14.82    1.09
  -2   6  -4   13.29    0.92
  -3  -6  -4    0.95    0.73
   3  -6   4    0.57    0.54
  -3  -6  -4    0.48    0.63
   3  -6   4    0.47    0.56
  -3   6  -4    0.80    0.53
   3   6   4    0.72    0.57
   3   6   4    2.11    0.76
  -4  -6  -4   24.22    1.49
  -4  -6  -4   30.66    1.91
   4   6   4   26.75    1.59
   4   6   4   29.00    1.89
  -4   6  -4   26.79    1.45
   3  -7  -4    2.42    0.85
   3  -7  -4    1.98    0.75
  -3   7   4    2.45    0.81
   3   7  -4    2.10    0.72
  -3   7   4    2.25    0.65
   2  -7  -4    0.77    0.68
   2  -7  -4   -0.48    0.60
  -2  -7   4    0.06    0.51
   2   7  -4    0.14    0.52
  -2   7   4    0.04    0.62
  -2   7   4    0.18    0.52
   1  -7  -4   -0.22    0.59
   1  -7  -4   -0.35    0.55
  -1  -7   4   -0.11    0.51
  -1   7   4   -0.23    0.46
   1   7  -4   -0.97    0.42
  -1   7   4    0.22    0.60
   0  -7   4    0.11    0.47
   0  -7  -4   -0.08    0.60
   0  -7  -4   -0.16    0.58
   0   7   4    0.64    0.50
   0   7   4   -0.76    0.54
   0   7  -4   -0.42    0.44
  -1  -7  -4    1.14    0.70
  -1  -7  -4    1.09    0.64
   1  -7   4    1.12    0.54
   1   7   4    1.26    0.59
  -1   7  -4    1.86    0.58
   1   7   4    1.77    0.77
   2  -7   4   -0.07    0.52
  -2  -7  -4   -0.77    0.55
  -2  -7  -4   -0.63    0.55
  -2   7  -4   -0.45    0.47
   2   7   4   -0.94    0.54
   2   7   4    0.06    0.48
   3  -7   4    4.52    0.85
  -3  -7  -4    4.92    0.89
  -3  -7  -4    4.07    1.03
  -3   7  -4    3.86    0.75
   3   7   4    2.76    0.95
   3   7   4    3.25    0.74
   2  -8  -4    2.31    0.87
   2  -8  -4    2.89    0.87
   2   8  -4    2.47    0.76
  -2   8   4    1.94    0.84
  -2   8   4    3.29    0.71
  -1  -8   4    4.30    0.83
   1  -8  -4    4.36    0.98
   1  -8  -4    3.43    0.91
  -1   8   4    4.32    0.74
   1   8  -4    3.70    0.80
  -1   8   4    4.25    0.95
   0  -8  -4    1.91    0.81
   0  -8   4    2.94    0.76
   0  -8  -4    3.80    0.94
   0   8   4    3.06    0.72
   0   8  -4    3.35    0.74
   0   8   4    3.28    0.89
  -1  -8  -4    0.55    0.71
  -1  -8  -4    1.47    0.83
   1  -8   4   -0.32    0.56
   1   8   4    0.26    0.52
   1   8   4   -0.19    0.58
   1   8   4   -0.48    0.65
  -1   8  -4   -0.34    0.46
  -2  -8  -4    2.09    0.90
  -2  -8  -4    1.21    0.76
   2  -8   4    1.75    0.74
  -2   8  -4    1.77    0.66
   2   8   4    1.84    0.87
   2   8   4    1.93    0.66
   6   0  -5    0.19    0.63
  -6   0   5   -0.49    0.55
  -6   0   5   -0.28    0.53
   6   0  -5   -0.02    0.50
   5   0  -5    0.31    0.43
  -5   0   5   -0.56    0.47
   5   0  -5    0.15    0.47
  -5   0   5    0.37    0.51
   4   0  -5    0.59    0.43
   4   0  -5   -0.69    0.38
  -4   0   5    0.18    0.43
  -4   0   5    0.63    0.44
   3   0  -5   -0.29    0.29
  -3   0   5    0.05    0.30
  -3   0   5   -0.02    0.30
   3   0  -5   -0.02    0.36
  -3   0   5   -0.47    0.30
   2   0  -5    0.00    0.19
  -2   0   5    0.17    0.26
   2   0  -5    0.03    0.29
   2   0  -5   -0.04    0.24
  -2   0   5    0.18    0.26
  -2   0   5   -0.08    0.25
  -1   0   5   -0.06    0.18
   1   0  -5   -0.16    0.23
  -1   0   5   -0.17    0.19
   0   0   5   -0.13    0.13
   0   0  -5    0.15    0.17
   0   0   5    0.16    0.15
   0   0  -5   -0.08    0.20
  -1   0  -5   -0.31    0.16
   1   0   5    0.17    0.18
  -1   0  -5   -0.21    0.16
   1   0   5    0.05    0.16
   2   0   5   -0.18    0.21
  -2   0  -5   -0.30    0.24
   2   0   5    0.05    0.22
   2   0   5   -0.35    0.21
   3   0   5   -0.31    0.27
   3   0   5    0.31    0.33
   3   0   5   -0.13    0.27
  -4   0  -5    0.19    0.36
   4   0   5    0.07    0.43
   4   0   5   -0.13    0.37
   4   0   5   -0.26    0.36
  -5   0  -5   -0.16    0.40
   5   0   5   -0.66    0.47
  -6   0  -5    0.39    0.55
   6  -1  -5    1.54    0.64
   6  -1  -5    2.93    0.83
  -6  -1   5    3.43    0.82
  -6  -1   5    2.44    0.75
   6   1  -5    2.20    0.77
  -6   1   5    1.68    0.72
   6   1  -5    1.56    0.60
  -6   1   5    2.05    0.72
  -5  -1   5   16.92    1.22
  -5  -1   5   16.32    1.14
   5  -1  -5   15.63    1.23
   5  -1  -5   15.99    1.08
   5   1  -5   16.99    1.26
  -5   1   5   15.94    1.15
   5   1  -5   16.57    1.03
  -5   1   5   17.10    1.24
  -4  -1   5    0.36    0.44
  -4  -1   5    0.24    0.39
   4  -1  -5   -0.14    0.44
  -4  -1   5   -0.58    0.37
   4  -1  -5   -0.14    0.42
   4   1  -5    0.64    0.40
   4   1  -5    1.03    0.51
  -4   1   5   -0.36    0.45
  -4   1   5    0.17    0.45
   3  -1  -5   14.82    0.84
   3  -1  -5   15.22    0.96
  -3  -1   5   14.74    0.83
  -3  -1   5   14.67    0.84
  -3  -1   5   16.03    0.88
   3   1  -5   16.35    0.76
   3   1  -5   15.45    0.94
  -3   1   5   14.74    0.91
  -3   1   5   15.47    0.93
  -3   1   5   15.65    0.89
   2  -1  -5    0.88    0.31
   2  -1  -5    0.40    0.36
  -2  -1   5    0.75    0.28
  -2  -1   5    0.59    0.26
  -2  -1   5    0.52    0.26
   2   1  -5    1.01    0.34
   2   1  -5    0.56    0.21
  -2   1   5    0.72    0.33
  -2   1   5    0.54    0.32
  -2   1   5    0.42    0.32
   1  -1  -5   13.62    0.60
   1  -1  -5   12.71    0.58
  -1  -1   5   14.46    0.49
   1  -1  -5   14.00    0.74
  -1  -1   5   12.93    0.53
  -1   1   5   14.45    0.69
  -1   1   5   13.79    0.70
   1   1  -5   13.83    0.56
   1   1  -5   12.90    0.59
   0  -1  -5  106.46    2.35
   0  -1  -5  106.56    1.98
   0   1   5  104.19    2.30
   0   1   5  103.01    2.24
   0   1   5  107.08    2.15
  -1  -1  -5   50.58    1.09
  -1  -1  -5   51.76    1.42
  -1   1  -5   50.12    1.14
   1   1   5   52.50    1.33
   1   1   5   50.34    1.38
   1   1   5   50.54    1.30
   2  -1   5   55.57    1.26
  -2  -1  -5   54.08    1.24
   2  -1   5   55.89    1.34
  -2  -1  -5   54.87    1.60
   2   1   5   52.75    1.51
   2   1   5   53.05    1.57
   2   1   5   55.33    1.49
  -3  -1  -5   89.65    1.95
   3  -1   5   90.10    2.19
   3  -1   5   88.55    2.09
   3  -1   5   87.48    2.13
  -3  -1  -5   87.03    2.41
   3   1   5   93.30    2.29
   3   1   5   87.14    2.29
   3   1   5   91.32    2.27
  -3   1  -5   88.89    2.32
   3   1   5   87.32    2.38
   4  -1   5    0.89    0.44
   4  -1   5    1.54    0.48
  -4  -1  -5    1.48    0.41
  -4   1  -5    1.91    0.50
   4   1   5    2.22    0.59
   4   1   5    1.26    0.51
  -5  -1  -5    5.27    0.80
  -5  -1  -5    5.56    0.62
  -5   1  -5    6.22    0.82
   5   1   5    6.85    0.84
  -6  -1  -5    3.37    0.81
  -6  -1  -5    5.52    0.66
  -6   1  -5    3.72    0.83
   6   1   5    4.40    0.91
   6  -2  -5    4.73    0.97
  -6  -2   5    3.04    0.80
  -6  -2   5    3.20    0.83
   6  -2  -5    2.88    0.76
   6   2  -5    3.88    0.71
  -6   2   5    3.85    0.83
  -6   2   5    1.95    0.78
   6   2  -5    3.49    0.90
  -5  -2   5   10.62    1.02
   5  -2  -5   10.83    1.14
   5  -2  -5   11.28    0.98
  -5  -2   5    9.95    1.02
  -5   2   5   12.11    1.06
  -5   2   5   11.90    1.14
   5   2  -5   12.75    1.17
   5   2  -5   10.76    0.89
   4  -2  -5   74.14    2.48
  -4  -2   5   77.15    2.30
  -4  -2   5   74.93    2.38
  -4  -2   5   76.22    2.24
   4  -2  -5   76.48    2.21
   4   2  -5   74.82    2.43
  -4   2   5   78.35    2.32
  -4   2   5   74.75    2.46
   4   2  -5   77.39    2.00
   3  -2  -5   99.28    2.75
  -3  -2   5  102.36    2.45
  -3  -2   5   99.56    2.49
  -3  -2   5   99.97    2.60
   3  -2  -5  100.03    2.45
  -3   2   5  100.44    2.76
  -3   2   5  102.00    2.57
  -3   2   5  103.53    2.65
   3   2  -5  101.83    2.17
   3   2  -5   99.26    2.65
   2  -2  -5   10.48    0.69
  -2  -2   5   10.29    0.62
  -2  -2   5   11.15    0.62
   2  -2  -5   11.84    0.83
  -2  -2   5   11.74    0.64
  -2   2   5   10.45    0.74
   2   2  -5   10.04    0.71
  -2   2   5    9.70    0.76
  -2   2   5   10.49    0.76
  -1  -2   5  329.19    6.02
   1  -2  -5  332.01    5.99
   1  -2  -5  330.63    6.47
  -1   2   5  327.44    6.42
  -1   2   5  333.35    6.06
  -1   2   5  337.87    6.45
  -1   2   5  328.89    6.44
   1   2  -5  340.18    6.10
   1   2  -5  331.07    6.12
   0  -2  -5   35.78    1.26
   0  -2  -5   35.59    1.06
   0   2   5   34.63    1.13
   0   2   5   35.33    1.17
   0   2   5   35.84    1.21
  -1  -2  -5   48.48    1.50
  -1  -2  -5   47.87    1.27
   1   2   5   47.22    1.42
   1   2   5   48.56    1.37
   1   2   5   46.28    1.48
  -2  -2  -5   12.67    0.68
  -2  -2  -5   11.71    0.81
   2   2   5   12.50    0.82
   2   2   5   11.48    0.78
  -2   2  -5   12.53    0.62
   2   2   5   12.75    0.79
   3  -2   5    2.72    0.41
   3  -2   5    3.30    0.43
  -3  -2  -5    2.77    0.47
  -3  -2  -5    2.56    0.59
   3   2   5    4.13    0.66
  -3   2  -5    3.14    0.46
   3   2   5    2.10    0.50
   3   2   5    2.77    0.56
  -4  -2  -5   19.27    1.23
  -4  -2  -5   19.04    0.99
   4  -2   5   18.20    1.03
   4   2   5   21.68    1.20
   4   2   5   19.96    1.26
  -4   2  -5   17.93    1.07
  -5  -2  -5   10.86    0.90
  -5   2  -5   10.07    1.00
   5   2   5   10.10    1.10
   5   2   5   11.29    1.05
  -6  -2  -5    6.68    0.81
  -6  -2  -5    4.53    0.91
  -6   2  -5    7.07    0.97
   6   2   5    8.99    1.13
   6  -3  -5    7.51    0.97
  -6  -3   5    6.36    0.99
   6  -3  -5    5.98    1.00
  -6  -3   5    4.85    0.91
   6   3  -5    6.38    1.06
  -6   3   5    5.18    0.91
  -6   3   5    7.51    1.13
   6   3  -5    6.50    0.82
   5  -3  -5    8.93    1.07
  -5  -3   5   10.75    1.02
   5  -3  -5    8.75    0.94
  -5  -3   5    9.78    1.01
   5   3  -5    9.92    0.82
   5   3  -5    6.88    0.98
  -5   3   5   11.21    1.16
  -5   3   5   10.65    1.03
   4  -3  -5    2.97    0.59
  -4  -3   5    2.76    0.58
   4  -3  -5    2.62    0.65
  -4  -3   5    3.83    0.64
  -4  -3   5    3.17    0.59
  -4   3   5    3.34    0.69
   4   3  -5    3.18    0.67
  -4   3   5    2.24    0.61
   4   3  -5    3.56    0.50
  -3  -3   5   15.29    0.90
  -3  -3   5   15.30    0.90
  -3  -3   5   14.98    0.90
   3  -3  -5   14.90    0.95
   3  -3  -5   14.78    1.07
   3   3  -5   13.80    0.62
   3   3  -5   14.44    0.95
  -3   3   5   14.28    0.97
  -3   3   5   14.33    1.04
  -2  -3   5   49.35    1.38
   2  -3  -5   47.97    1.73
  -2  -3   5   48.74    1.37
   2  -3  -5   47.20    1.53
  -2  -3   5   50.46    1.46
  -2   3   5   48.87    1.57
   2   3  -5   47.16    1.50
  -2   3   5   51.25    1.64
  -2   3   5   48.73    1.71
   1  -3  -5   12.24    0.89
   1  -3  -5   13.67    0.81
  -1  -3   5   13.55    0.53
   1   3  -5   13.36    0.65
  -1   3   5   13.55    0.86
  -1   3   5   12.74    0.81
  -1   3   5   12.84    0.80
   1   3  -5   13.23    0.60
   0  -3  -5  250.79    4.83
   0  -3  -5  253.68    5.32
   0   3   5  253.50    5.25
   0   3  -5  253.79    4.66
   0   3   5  256.37    4.91
  -1  -3  -5   22.35    0.95
  -1  -3  -5   21.50    1.09
   1   3   5   22.82    1.02
   1   3   5   22.28    1.10
  -2  -3  -5   60.60    1.71
  -2  -3  -5   61.08    1.97
  -2   3  -5   62.01    1.55
   2   3   5   62.47    1.84
   2   3   5   63.47    2.01
  -3  -3  -5   80.50    2.16
   3  -3   5   83.61    1.98
  -3  -3  -5   78.77    2.50
   3   3   5   82.15    2.53
   3   3   5   80.72    2.35
  -3   3  -5   84.55    2.17
   4  -3   5   11.98    0.89
  -4  -3  -5   12.19    1.14
  -4  -3  -5   12.45    0.94
   4   3   5   15.25    1.12
  -4   3  -5   13.32    0.97
   4   3   5   13.36    1.17
  -5  -3  -5    6.43    0.84
   5   3   5    7.00    0.96
  -5   3  -5    6.81    0.89
   5   3   5    5.49    0.96
   5  -4  -5    4.45    0.91
  -5  -4   5    3.85    0.80
   5  -4  -5    3.98    0.74
  -5   4   5    3.83    0.75
   5   4  -5    4.34    0.62
   5   4  -5    5.51    0.94
  -5   4   5    4.97    0.93
   4  -4  -5   20.04    1.39
   4  -4  -5   21.15    1.25
  -4  -4   5   21.74    1.24
   4   4  -5   21.01    0.90
   4   4  -5   18.41    1.24
  -4   4   5   19.59    1.36
  -4   4   5   21.05    1.25
  -3  -4   5    4.05    0.57
   3  -4  -5    3.26    0.62
   3  -4  -5    3.17    0.72
  -3  -4   5    4.15    0.57
  -3  -4   5    2.88    0.51
  -3   4   5    2.89    0.60
  -3   4   5    3.34    0.66
   3   4  -5    4.72    0.67
  -2  -4   5    4.24    0.52
   2  -4  -5    3.44    0.58
  -2  -4   5    3.02    0.44
   2  -4  -5    3.87    0.72
  -2  -4   5    4.00    0.49
   2   4  -5    3.91    0.56
  -2   4   5    3.53    0.59
  -2   4   5    4.86    0.69
   1  -4  -5   25.60    1.30
  -1  -4   5   24.13    0.80
   1  -4  -5   22.28    1.11
  -1   4   5   23.97    1.22
  -1   4   5   23.09    1.10
   1   4  -5   26.63    0.98
   0  -4  -5   22.33    1.05
   0  -4  -5   20.28    1.18
   0   4   5   21.83    1.18
   0   4  -5   23.02    0.82
   0   4   5   22.49    1.06
  -1  -4  -5   15.68    0.92
  -1  -4  -5   16.57    1.08
   1   4   5   17.89    1.10
   1   4   5   17.31    1.01
  -1   4  -5   18.91    0.72
  -2  -4  -5   28.58    1.42
  -2  -4  -5   28.82    1.24
   2   4   5   26.52    1.40
   2   4   5   28.90    1.29
  -2   4  -5   30.06    1.05
   3  -4   5    2.63    0.49
   3  -4   5    2.43    0.45
  -3  -4  -5    1.93    0.66
  -3  -4  -5    2.86    0.58
   3   4   5    2.46    0.63
   3   4   5    3.16    0.64
   3   4   5    3.01    0.73
  -3   4  -5    2.66    0.53
  -4  -4  -5    9.15    0.92
   4  -4   5    9.91    0.88
  -4  -4  -5   11.30    1.20
  -4   4  -5   10.97    0.93
   4   4   5   12.18    1.23
   4   4   5   11.33    1.05
  -5  -4  -5   -0.25    0.57
   5   4   5   -0.07    0.66
   5   4   5    0.64    0.65
  -5   4  -5    0.40    0.57
   5  -5  -5    0.20    0.63
   5  -5  -5   -0.08    0.59
  -5  -5   5   -0.35    0.58
  -5   5   5    1.01    0.65
  -5   5   5    0.62    0.61
   5   5  -5    0.43    0.41
   5   5  -5    1.37    0.70
   4  -5  -5    0.71    0.60
  -4  -5   5    0.45    0.53
   4  -5  -5    1.13    0.68
  -4   5   5    1.60    0.68
  -4   5   5    0.56    0.53
   4   5  -5    0.50    0.56
   3  -5  -5    0.17    0.53
  -3  -5   5    0.69    0.50
   3  -5  -5    2.14    0.73
  -3  -5   5    0.66    0.48
   3   5  -5    0.25    0.47
  -3   5   5    0.69    0.53
  -3   5   5    0.18    0.46
   2  -5  -5    5.61    0.75
  -2  -5   5    6.60    0.66
   2  -5  -5    3.51    0.77
   2   5  -5    5.93    0.69
  -2   5   5    4.49    0.78
  -2   5   5    5.54    0.71
  -1  -5   5    4.32    0.47
   1  -5  -5    3.07    0.72
   1  -5  -5    3.53    0.66
   1   5  -5    4.66    0.56
  -1   5   5    3.16    0.61
  -1   5   5    3.91    0.72
   0  -5  -5    0.54    0.52
   0  -5  -5    0.04    0.46
   0   5  -5   -0.09    0.34
   0   5   5    0.30    0.50
   0   5   5   -0.04    0.40
  -1  -5  -5    1.08    0.50
  -1  -5  -5    0.02    0.46
  -1   5  -5    0.47    0.34
   1   5   5    0.05    0.52
   1   5   5    0.42    0.45
  -2  -5  -5   -0.49    0.47
   2  -5   5    0.00    0.32
  -2  -5  -5   -0.19    0.41
   2  -5   5   -0.11    0.31
  -2   5  -5    0.04    0.36
   2   5   5    0.28    0.53
   2   5   5   -0.06    0.45
   3  -5   5    2.74    0.57
  -3  -5  -5    3.70    0.68
  -3  -5  -5    3.19    0.78
   3  -5   5    1.58    0.52
   3   5   5    2.59    0.66
  -3   5  -5    3.39    0.59
   3   5   5    4.57    0.87
  -4  -5  -5   -0.59    0.49
  -4  -5  -5    0.28    0.69
   4   5   5    0.04    0.57
   4   5   5    0.44    0.72
  -4   5  -5   -0.08    0.58
   4  -6  -5   27.32    1.59
   4  -6  -5   28.59    1.81
  -4   6   5   26.83    1.71
   4   6  -5   25.23    1.58
  -4   6   5   26.69    1.47
   3  -6  -5    2.63    0.72
   3  -6  -5    4.42    0.89
  -3  -6   5    4.39    0.74
  -3   6   5    2.69    0.65
   3   6  -5    3.79    0.75
  -3   6   5    2.99    0.77
  -2  -6   5    5.42    0.70
   2  -6  -5    6.60    0.98
   2  -6  -5    5.49    0.83
   2   6  -5    4.94    0.73
  -2   6   5    5.06    0.86
  -2   6   5    4.73    0.73
   1  -6  -5   11.57    1.02
   1  -6  -5   11.87    1.16
  -1  -6   5   10.27    0.80
  -1   6   5   10.16    0.90
  -1   6   5   11.25    1.10
   1   6  -5    9.69    0.84
   0  -6  -5    6.37    0.93
   0  -6   5    8.47    0.69
   0  -6  -5    7.42    0.85
   0   6   5    7.89    0.83
   0   6   5    8.76    1.03
   0   6  -5    8.32    0.73
  -1  -6  -5    2.43    0.74
   1  -6   5    1.56    0.46
  -1  -6  -5    1.61    0.59
   1  -6   5    1.12    0.45
  -1   6  -5    1.77    0.50
   1   6   5    3.23    0.77
   1   6   5    2.06    0.59
  -2  -6  -5    7.52    1.02
   2  -6   5    8.19    0.75
  -2  -6  -5    8.22    0.91
   2  -6   5    9.11    0.80
   2   6   5   10.32    1.14
   2   6   5    9.88    0.99
  -2   6  -5    8.80    0.79
  -3  -6  -5    1.10    0.75
   3  -6   5    1.32    0.57
  -3  -6  -5    0.62    0.62
   3  -6   5    1.95    0.65
   3   6   5    2.83    0.85
   3   6   5    2.04    0.68
  -3   6  -5    1.46    0.55
  -4  -6  -5    9.03    1.06
  -4  -6  -5    9.80    1.32
   4   6   5    8.38    1.08
   4   6   5    7.16    1.22
  -4   6  -5    7.36    0.92
   3  -7  -5    6.50    1.00
   3  -7  -5    6.75    1.15
   3   7  -5    6.84    0.98
  -3   7   5    7.04    1.08
  -3   7   5    5.65    0.85
  -2  -7   5   23.30    1.36
   2  -7  -5   21.24    1.59
   2  -7  -5   20.65    1.43
  -2   7   5   18.35    1.19
  -2   7   5   22.58    1.57
   2   7  -5   20.12    1.31
  -1  -7   5    5.94    0.77
   1  -7  -5    7.42    1.07
   1  -7  -5    6.43    0.96
  -1   7   5    7.18    1.04
  -1   7   5    6.04    0.79
   1   7  -5    6.55    0.83
   0  -7  -5   49.77    2.06
   0  -7  -5   55.73    2.36
   0  -7   5   52.14    1.79
   0   7   5   54.95    2.34
   0   7  -5   52.08    1.85
   0   7   5   53.36    1.97
  -1  -7  -5    3.24    0.88
   1  -7   5    3.85    0.63
  -1  -7  -5    1.94    0.72
   1   7   5    2.57    0.82
   1   7   5    3.35    0.74
  -1   7  -5    2.22    0.61
  -2  -7  -5   11.82    1.12
   2  -7   5   13.00    1.02
   2  -7   5   12.71    1.03
  -2  -7  -5   14.81    1.43
   2   7   5   13.24    1.37
   2   7   5   13.89    1.16
   2   7   5   10.31    1.02
  -2   7  -5   11.92    0.95
  -3  -7  -5   17.46    1.65
  -3  -7  -5   18.07    1.35
   3  -7   5   16.92    1.28
   3   7   5   15.48    1.57
  -3   7  -5   18.75    1.19
   3   7   5   17.29    1.33
   2  -8  -5    2.72    0.91
   2  -8  -5    1.11    0.79
   2   8  -5    3.09    0.78
  -2   8   5    2.31    0.72
  -1  -8   5   27.64    1.53
   1  -8  -5   24.16    1.65
   1  -8  -5   27.35    1.80
  -1   8   5   25.53    1.74
   1   8  -5   25.97    1.51
  -1   8   5   24.89    1.43
   0  -8  -5    2.78    0.91
   0  -8  -5    1.54    0.79
   0  -8   5    2.91    0.73
   0   8   5    2.91    0.73
   0   8  -5    1.66    0.63
   0   8   5    2.66    0.87
   1  -8   5   13.44    1.11
  -1  -8  -5   11.16    1.21
  -1  -8  -5   12.83    1.41
   1   8   5   10.46    1.05
   1   8   5   11.78    1.40
  -1   8  -5   12.96    1.05
   1   8   5   13.68    1.20
  -6   0   6   34.58    1.74
   6   0  -6   34.87    1.95
   6   0  -6   31.16    1.56
  -6   0   6   32.61    1.88
  -5   0   6   -0.32    0.44
   5   0  -6   -0.86    0.44
  -5   0   6    0.34    0.52
   5   0  -6    0.85    0.50
   4   0  -6  192.94    4.62
  -4   0   6  192.35    4.26
   4   0  -6  191.78    4.04
  -4   0   6  197.74    4.61
  -3   0   6   88.88    2.36
  -3   0   6   88.03    2.26
  -3   0   6   87.12    2.41
   3   0  -6   88.89    2.48
   3   0  -6   87.69    2.06
  -2   0   6   73.20    1.88
  -2   0   6   73.14    1.93
  -2   0   6   72.64    1.79
   2   0  -6   73.90    1.59
   2   0  -6   72.87    1.97
  -1   0   6  182.45    3.62
  -1   0   6  178.79    3.37
   1   0  -6  182.91    3.67
   0   0  -6  110.43    2.34
   0   0   6  107.07    2.24
   0   0   6  114.16    2.10
  -1   0  -6    6.64    0.48
  -1   0  -6    6.48    0.47
   1   0   6    6.80    0.41
   1   0   6    6.39    0.40
   2   0   6  111.82    2.36
   2   0   6  113.02    2.42
   2   0   6  114.01    2.50
  -2   0  -6  113.53    2.58
   3   0   6   38.00    1.33
   3   0   6   35.60    1.29
   3   0   6   36.91    1.29
   4   0   6   31.86    1.38
  -4   0  -6   32.48    1.47
  -5   0  -6   21.46    1.33
   6  -1  -6    0.59    0.69
  -6  -1   6   -0.49    0.56
  -6  -1   6    0.27    0.63
   6  -1  -6    0.16    0.53
   6   1  -6   -0.06    0.61
  -6   1   6    0.37    0.65
   6   1  -6   -0.37    0.47
  -6   1   6    0.59    0.64
   5  -1  -6   33.20    1.47
  -5  -1   6   35.12    1.73
  -5  -1   6   36.04    1.63
   5  -1  -6   33.63    1.76
   5   1  -6   34.69    1.43
  -5   1   6   35.01    1.62
   5   1  -6   33.13    1.73
  -5   1   6   34.22    1.75
  -4  -1   6   28.29    1.28
  -4  -1   6   25.62    1.26
   4  -1  -6   26.69    1.21
  -4  -1   6   25.10    1.31
   4  -1  -6   27.48    1.45
  -4   1   6   28.16    1.43
   4   1  -6   26.42    1.38
   4   1  -6   24.17    1.08
  -4   1   6   25.16    1.31
  -3  -1   6   10.96    0.80
  -3  -1   6   12.25    0.80
   3  -1  -6   12.60    0.79
   3  -1  -6   10.56    0.91
  -3  -1   6   11.44    0.81
   3   1  -6   10.08    0.83
  -3   1   6   11.42    0.88
   3   1  -6   12.03    0.64
  -3   1   6   11.36    0.81
  -3   1   6   13.02    0.88
  -2  -1   6   46.88    1.27
  -2  -1   6   44.79    1.31
  -2  -1   6   43.82    1.34
   2  -1  -6   43.52    1.26
   2  -1  -6   45.18    1.51
  -2   1   6   44.43    1.40
  -2   1   6   46.31    1.44
  -2   1   6   44.89    1.49
   2   1  -6   43.72    1.40
   1  -1  -6   13.46    0.76
  -1  -1   6   11.89    0.52
   1  -1  -6   11.96    0.56
  -1  -1   6   11.77    0.47
   1   1  -6   11.77    0.62
  -1   1   6   13.06    0.69
  -1   1   6   11.77    0.68
   1   1  -6   12.25    0.57
   0  -1  -6   68.51    1.76
   0   1  -6   66.64    1.41
   0   1   6   67.15    1.69
   0   1   6   66.18    1.63
   0   1   6   65.71    1.57
  -1  -1  -6   12.22    0.71
  -1   1  -6   10.38    0.46
   1   1   6   11.34    0.62
   1   1   6   11.74    0.66
   1   1   6   11.33    0.64
  -2  -1  -6    7.07    0.64
   2  -1   6    6.90    0.45
   2  -1   6    6.74    0.44
   2   1   6    6.68    0.60
   2   1   6    6.86    0.60
   2   1   6    7.81    0.63
   3  -1   6   61.56    1.66
   3  -1   6   63.65    1.68
  -3  -1  -6   61.74    1.97
  -3   1  -6   62.39    1.84
   3   1   6   64.10    1.94
   3   1   6   63.70    1.84
   3   1   6   61.92    1.87
   4  -1   6   43.23    1.56
   4   1   6   44.94    1.74
   4   1   6   42.19    1.65
  -4   1  -6   42.23    1.66
  -5  -1  -6    2.78    0.67
  -5   1  -6    2.38    0.63
   5   1   6    4.17    0.77
   6  -2  -6    0.88    0.63
  -6  -2   6    0.66    0.64
   6  -2  -6    0.78    0.76
  -6  -2   6    1.57    0.72
  -6   2   6    0.99    0.69
   6   2  -6    0.67    0.51
   6   2  -6    0.60    0.72
  -6   2   6    1.91    0.73
  -5  -2   6   -0.67    0.38
  -5  -2   6    0.51    0.55
   5  -2  -6   -0.25    0.50
   5  -2  -6    0.49    0.50
  -5   2   6    0.05    0.57
   5   2  -6    0.25    0.54
   5   2  -6   -0.13    0.41
  -5   2   6    0.64    0.59
  -4  -2   6    2.48    0.59
  -4  -2   6    3.44    0.59
   4  -2  -6    2.55    0.54
  -4  -2   6    3.97    0.63
   4  -2  -6    2.61    0.68
  -4   2   6    3.45    0.68
  -4   2   6    2.69    0.68
   4   2  -6    3.66    0.66
   4   2  -6    4.73    0.53
   3  -2  -6   13.13    0.96
  -3  -2   6   11.50    0.80
  -3  -2   6   11.80    0.78
   3  -2  -6   11.73    0.84
  -3  -2   6   12.47    0.80
  -3   2   6   12.18    0.93
   3   2  -6   11.30    0.53
  -3   2   6   12.18    0.87
  -3   2   6   13.18    0.94
   3   2  -6   13.17    0.89
  -2  -2   6    0.20    0.23
   2  -2  -6    0.33    0.34
   2  -2  -6    0.08    0.41
  -2  -2   6    0.07    0.28
  -2  -2   6   -0.24    0.22
  -2   2   6    0.62    0.39
   2   2  -6   -0.48    0.29
  -2   2   6    0.00    0.34
  -2   2   6    0.29    0.37
   1  -2  -6   41.71    1.23
   1  -2  -6   38.53    1.40
  -1   2   6   40.04    1.30
  -1   2   6   41.80    1.39
  -1   2   6   39.99    1.37
   1   2  -6   38.97    1.10
   0  -2  -6    2.29    0.35
   0  -2  -6    2.29    0.48
   0   2   6    2.05    0.42
   0   2   6    2.50    0.42
   0   2   6    2.71    0.42
  -1  -2  -6    4.53    0.56
  -1  -2  -6    3.54    0.40
   1   2   6    4.71    0.51
   1   2   6    4.32    0.50
   1   2   6    3.96    0.53
  -2  -2  -6    2.13    0.47
  -2  -2  -6    2.33    0.38
   2   2   6    2.66    0.46
  -2   2  -6    2.51    0.34
   2   2   6    1.92    0.47
   2   2   6    2.19    0.47
   3  -2   6    2.99    0.43
  -3  -2  -6    3.60    0.66
  -3  -2  -6    3.45    0.47
   3   2   6    2.29    0.54
   3   2   6    2.31    0.57
  -3   2  -6    3.46    0.49
  -4  -2  -6   -0.24    0.37
  -4  -2  -6    0.14    0.53
   4  -2   6   -0.27    0.38
   4   2   6   -0.58    0.41
  -4   2  -6   -0.61    0.36
   4   2   6   -0.17    0.49
  -5  -2  -6    5.96    0.68
  -5   2  -6    6.52    0.86
   5   2   6    7.58    0.96
   6  -3  -6    1.22    0.75
   6  -3  -6    0.51    0.60
  -6  -3   6   -0.34    0.63
   6   3  -6    0.65    0.74
  -6   3   6    1.42    0.78
  -6   3   6    0.12    0.67
   6   3  -6    0.39    0.51
  -5  -3   6   -0.36    0.50
   5  -3  -6    0.02    0.49
   5  -3  -6    0.23    0.56
  -5   3   6    1.03    0.63
   5   3  -6    0.08    0.57
  -5   3   6   -0.53    0.49
   5   3  -6   -0.85    0.38
   4  -3  -6    1.63    0.57
  -4  -3   6    1.06    0.53
   4  -3  -6    1.65    0.62
  -4  -3   6    0.74    0.50
  -4  -3   6    2.46    0.57
  -4   3   6    1.93    0.65
   4   3  -6    0.96    0.53
  -4   3   6    1.66    0.61
   4   3  -6    0.85    0.35
  -3  -3   6    1.55    0.42
   3  -3  -6    0.91    0.46
  -3  -3   6    1.18    0.42
  -3  -3   6    0.76    0.41
   3  -3  -6    0.81    0.51
   3   3  -6    1.62    0.49
  -3   3   6    1.29    0.52
  -3   3   6    0.83    0.49
   2  -3  -6    3.23    0.64
  -2  -3   6    4.72    0.47
  -2  -3   6    3.86    0.43
  -2  -3   6    4.53    0.49
   2  -3  -6    4.77    0.61
  -2   3   6    3.76    0.59
   2   3  -6    4.24    0.54
  -2   3   6    3.67    0.56
  -2   3   6    3.95    0.62
   1  -3  -6    0.23    0.37
   1  -3  -6   -0.37    0.38
   1   3  -6    0.05    0.25
  -1   3   6   -0.12    0.35
  -1   3   6    0.01    0.32
  -1   3   6    0.03    0.36
   0  -3  -6   30.07    1.13
   0  -3  -6   30.33    1.38
   0   3   6   32.50    1.22
   0   3   6   33.01    1.33
  -1  -3  -6    0.03    0.31
  -1  -3  -6    0.25    0.39
   1   3   6   -0.29    0.35
   1   3   6   -0.08    0.29
   1   3   6    0.02    0.36
  -2  -3  -6   10.12    0.72
  -2  -3  -6   11.04    0.91
   2   3   6   10.64    0.87
   2   3   6   10.35    0.88
   3  -3   6    5.98    0.52
  -3  -3  -6    6.58    0.66
  -3  -3  -6    5.47    0.81
   3   3   6    4.20    0.72
  -3   3  -6    5.47    0.60
   3   3   6    5.52    0.79
  -4  -3  -6    4.97    0.85
   4  -3   6    2.82    0.59
  -4  -3  -6    3.97    0.63
  -4   3  -6    3.73    0.63
   4   3   6    3.89    0.83
   4   3   6    3.94    0.74
  -5  -3  -6   -0.55    0.51
  -5   3  -6   -0.27    0.51
   5   3   6    0.40    0.61
   5  -4  -6    0.73    0.62
   5  -4  -6    0.45    0.66
  -5  -4   6    1.05    0.61
   5   4  -6    0.36    0.39
  -5   4   6    1.59    0.67
  -5   4   6    0.87    0.68
   5   4  -6    1.27    0.67
   4  -4  -6   51.03    1.97
   4  -4  -6   56.54    2.29
  -4  -4   6   56.38    1.96
  -4   4   6   52.44    2.20
   4   4  -6   53.80    2.11
  -4   4   6   53.99    2.02
  -3  -4   6   37.98    1.45
   3  -4  -6   35.51    1.52
  -3  -4   6   38.12    1.42
   3  -4  -6   36.20    1.73
  -3   4   6   37.69    1.55
   3   4  -6   37.92    1.53
  -3   4   6   36.22    1.70
   2  -4  -6   10.86    0.91
  -2  -4   6   10.95    0.72
   2  -4  -6   12.94    1.05
  -2   4   6   13.31    0.97
   2   4  -6   11.83    0.81
  -2   4   6   12.12    0.98
   1  -4  -6   83.56    2.31
   1  -4  -6   85.35    2.61
   1   4  -6   90.07    2.10
  -1   4   6   89.89    2.36
  -1   4   6   89.14    2.60
   0  -4  -6   31.43    1.51
   0  -4  -6   32.62    1.29
   0   4   6   32.95    1.48
   0   4   6   34.09    1.36
   0   4  -6   34.74    0.98
  -1  -4  -6    0.83    0.44
  -1  -4  -6    0.84    0.53
   1   4   6    1.71    0.57
   1   4   6    2.02    0.53
  -2  -4  -6   27.52    1.20
  -2  -4  -6   27.79    1.45
   2   4   6   27.41    1.33
   2   4   6   29.31    1.47
  -2   4  -6   27.93    0.97
   3  -4   6    6.61    0.60
   3  -4   6    6.29    0.61
  -3  -4  -6    5.45    0.88
  -3  -4  -6    8.37    0.78
  -3   4  -6    7.01    0.67
   3   4   6    4.74    0.79
   3   4   6    6.06    0.78
   3   4   6    5.70    0.89
  -4  -4  -6    5.79    0.98
  -4  -4  -6    6.75    0.80
   4  -4   6    6.03    0.69
  -4   4  -6    7.29    0.79
   4   4   6    6.00    0.89
   4   4   6    8.33    1.11
  -5  -4  -6    8.91    0.94
  -5   4  -6    9.34    0.99
   5   4   6    7.07    1.05
   5   4   6    6.99    1.16
   5  -5  -6   42.50    2.00
   5  -5  -6   44.75    2.27
  -5   5   6   38.36    2.10
  -5   5   6   42.84    1.90
   5   5  -6   41.47    2.08
   4  -5  -6   14.38    1.18
   4  -5  -6   17.53    1.40
   4   5  -6   15.84    1.19
  -4   5   6   15.01    1.32
  -4   5   6   13.14    1.14
  -3  -5   6   28.48    1.34
   3  -5  -6   28.61    1.45
   3  -5  -6   29.56    1.68
   3   5  -6   27.71    1.41
  -3   5   6   24.27    1.49
  -3   5   6   26.34    1.38
  -2  -5   6   23.04    1.04
   2  -5  -6   20.54    1.25
   2  -5  -6   20.93    1.39
   2   5  -6   21.79    1.11
  -2   5   6   22.50    1.37
  -2   5   6   20.42    1.19
  -1  -5   6    5.95    0.53
   1  -5  -6    6.87    0.89
   1  -5  -6    5.75    0.78
   1   5  -6    6.54    0.61
  -1   5   6    8.01    0.92
  -1   5   6    5.53    0.73
   0  -5  -6   16.72    1.07
   0  -5  -6   20.06    1.28
   0   5   6   19.89    1.15
   0   5   6   18.91    1.24
   0   5  -6   19.74    0.86
  -1  -5  -6   23.08    1.18
  -1  -5  -6   23.00    1.40
  -1   5  -6   23.80    0.92
   1   5   6   21.85    1.23
   1   5   6   26.24    1.44
  -2  -5  -6    0.30    0.48
  -2  -5  -6    0.66    0.58
   2   5   6    0.75    0.59
   2   5   6    0.06    0.51
  -2   5  -6    0.99    0.38
   3  -5   6   64.87    1.85
  -3  -5  -6   62.27    2.50
  -3  -5  -6   63.24    2.12
   3  -5   6   65.12    1.91
   3   5   6   64.29    2.30
   3   5   6   66.01    2.54
  -3   5  -6   67.79    1.95
   3   5   6   66.60    2.34
  -4  -5  -6   21.58    1.67
  -4  -5  -6   23.53    1.36
   4   5   6   24.81    1.72
  -4   5  -6   23.18    1.30
   4   5   6   22.26    1.50
   4  -6  -6   15.74    1.31
   4  -6  -6   16.45    1.55
  -4   6   6   17.05    1.24
  -4   6   6   17.98    1.47
   4   6  -6   15.62    1.26
   3  -6  -6   21.82    1.59
   3  -6  -6   19.46    1.37
  -3  -6   6   21.88    1.31
  -3   6   6   20.22    1.30
   3   6  -6   21.49    1.31
  -3   6   6   19.78    1.47
   2  -6  -6    2.44    0.74
  -2  -6   6    3.63    0.64
   2  -6  -6    3.15    0.87
  -2   6   6    3.63    0.70
   2   6  -6    5.26    0.73
  -2   6   6    2.87    0.78
   1  -6  -6   42.38    1.80
   1  -6  -6   40.89    2.00
  -1  -6   6   43.69    1.48
  -1   6   6   45.84    2.01
  -1   6   6   43.45    1.76
   1   6  -6   46.61    1.60
   0  -6  -6    3.97    0.74
   0  -6  -6    5.08    0.89
   0  -6   6    5.48    0.54
   0   6  -6    5.61    0.63
   0   6   6    4.57    0.74
   0   6   6    4.47    0.85
   1  -6   6    4.71    0.53
  -1  -6  -6    4.35    0.75
  -1  -6  -6    4.71    0.90
   1   6   6    3.94    0.73
   1   6   6    4.27    0.89
  -1   6  -6    5.19    0.58
  -2  -6  -6    9.37    1.15
  -2  -6  -6    9.39    0.95
   2  -6   6    8.86    0.73
   2  -6   6   10.05    0.79
  -2   6  -6   10.41    0.78
   2   6   6   11.94    1.24
   2   6   6   11.76    1.07
  -3  -6  -6    6.55    1.08
  -3  -6  -6    5.50    0.86
   3  -6   6    7.72    0.80
   3  -6   6    6.71    0.83
  -3   6  -6    7.51    0.76
   3   6   6    6.48    1.09
   3   6   6    6.67    0.96
  -4  -6  -6    1.76    0.92
   3  -7  -6    2.69    0.94
   3  -7  -6    2.08    0.84
   3   7  -6    2.99    0.76
  -3   7   6    2.54    0.90
  -3   7   6    2.60    0.72
   2  -7  -6    5.44    0.95
  -2  -7   6    7.06    0.88
   2  -7  -6    6.26    1.14
  -2   7   6    5.96    1.04
  -2   7   6    6.42    0.87
   2   7  -6    5.31    0.83
  -1  -7   6    0.10    0.48
   1  -7  -6   -0.70    0.63
   1  -7  -6    0.40    0.68
  -1   7   6    0.12    0.63
   1   7  -6   -0.10    0.47
  -1   7   6   -0.63    0.49
   0  -7   6    0.01    0.44
   0  -7  -6    1.25    0.78
   0  -7  -6    1.24    0.67
   0   7   6    1.13    0.62
   0   7   6    0.51    0.68
   0   7  -6    1.00    0.51
  -1  -7  -6    0.04    0.63
   1  -7   6    0.38    0.49
   1  -7   6    0.01    0.45
  -1  -7  -6   -0.17    0.65
   1   7   6    0.26    0.63
   1   7   6    0.79    0.62
  -1   7  -6    0.65    0.48
  -2  -7  -6    0.80    0.69
  -2  -7  -6    2.15    0.87
   2  -7   6    0.65    0.57
   2  -7   6    0.64    0.56
  -2   7  -6    1.55    0.55
   2   7   6    1.32    0.67
   2   7   6    0.63    0.71
   2   7   6    1.77    0.87
   3  -7   6   -0.47    0.57
  -1  -8   6    8.39    1.00
   1  -8  -6    8.56    1.16
   1  -8  -6    9.07    1.26
  -1   8   6   10.41    1.30
   1   8  -6    7.71    0.96
  -1   8   6    6.92    0.93
   0  -8   6    3.43    0.72
   0  -8  -6    3.38    0.89
   0  -8  -6    4.14    1.03
   0   8   6    2.50    0.89
   0   8  -6    3.04    0.70
   0   8   6    2.73    0.75
   1  -8   6    3.31    0.73
   6   0  -7    1.07    0.59
  -6   0   7   -0.03    0.66
  -6   0   7   -0.29    0.59
   6   0  -7   -0.62    0.59
  -5   0   7    0.37    0.56
   5   0  -7   -0.15    0.51
  -5   0   7   -0.16    0.46
   5   0  -7   -0.27    0.43
  -4   0   7   -0.02    0.43
  -4   0   7   -0.58    0.33
   4   0  -7   -0.19    0.37
   4   0  -7   -0.33    0.41
  -3   0   7   -0.57    0.32
   3   0  -7   -0.29    0.29
   3   0  -7    0.16    0.43
  -3   0   7    0.31    0.35
  -3   0   7   -0.09    0.36
  -2   0   7    0.29    0.28
  -2   0   7   -0.39    0.27
  -2   0   7   -0.31    0.29
   2   0  -7    0.41    0.37
  -1   0   7    0.21    0.24
  -1   0   7   -0.43    0.20
   1   0  -7   -0.16    0.29
   0   0   7   -0.12    0.18
   0   0   7    0.17    0.21
   0   0  -7    0.64    0.29
   0   0  -7    0.44    0.24
   1   0   7   -0.21    0.18
  -1   0  -7    0.28    0.25
   1   0   7   -0.21    0.19
  -2   0  -7   -0.42    0.31
   2   0   7    0.37    0.26
   2   0   7   -0.10    0.23
   2   0   7   -0.24    0.25
   3   0   7   -0.85    0.31
  -4   0  -7   -0.41    0.38
  -5   0  -7   -0.07    0.42
   6  -1  -7    1.15    0.61
  -6  -1   7    0.52    0.66
  -6  -1   7   -0.07    0.65
   6  -1  -7    0.71    0.72
   6   1  -7    1.27    0.55
  -6   1   7    2.00    0.80
  -6   1   7    0.73    0.69
   6   1  -7    1.13    0.74
  -5  -1   7   25.76    1.50
  -5  -1   7   27.61    1.47
   5  -1  -7   26.17    1.29
   5  -1  -7   24.94    1.58
   5   1  -7   23.82    1.51
  -5   1   7   27.25    1.48
   5   1  -7   26.01    1.21
  -5   1   7   25.20    1.53
  -4  -1   7   27.78    1.35
  -4  -1   7   28.18    1.37
  -4  -1   7   29.33    1.34
   4  -1  -7   27.60    1.49
   4  -1  -7   26.60    1.20
   4   1  -7   28.09    1.06
  -4   1   7   27.89    1.44
   4   1  -7   25.36    1.38
  -4   1   7   28.25    1.38
  -3  -1   7    0.51    0.36
  -3  -1   7    1.28    0.43
  -3  -1   7    1.23    0.44
   3  -1  -7    0.82    0.41
   3  -1  -7    1.27    0.51
   3   1  -7    0.67    0.28
  -3   1   7    1.36    0.48
  -3   1   7    1.10    0.43
  -3   1   7    1.07    0.43
   3   1  -7    0.57    0.43
   2  -1  -7   12.11    0.68
  -2  -1   7    9.99    0.67
  -2  -1   7   11.53    0.65
  -2  -1   7   12.75    0.70
   2  -1  -7   12.13    0.84
  -2   1   7   12.16    0.78
  -2   1   7   12.01    0.79
  -2   1   7   11.34    0.78
   2   1  -7   12.25    0.79
  -1  -1   7    1.32    0.25
  -1  -1   7    1.83    0.25
   1  -1  -7    1.25    0.25
   1  -1  -7    1.93    0.44
   1   1  -7    2.53    0.38
  -1   1   7    1.53    0.37
  -1   1   7    2.45    0.42
   0  -1  -7    0.19    0.33
   0   1   7    0.23    0.30
   0   1   7    0.11    0.27
   0   1   7    0.25    0.27
   0   1  -7    0.11    0.20
  -1  -1  -7   25.99    1.04
   1   1   7   26.57    0.94
  -1   1  -7   25.34    0.77
   1   1   7   25.93    0.98
   1   1   7   25.10    0.95
  -2  -1  -7    0.86    0.41
   2   1   7    0.93    0.37
   2   1   7    0.66    0.36
   2   1   7    0.27    0.34
  -3  -1  -7   48.53    1.74
   3  -1   7   48.44    1.45
  -3   1  -7   50.21    1.61
   3   1   7   49.60    1.69
   3   1   7   50.03    1.64
   3   1   7   50.56    1.67
   4  -1   7   22.14    1.14
   4   1   7   22.71    1.24
  -4   1  -7   21.02    1.17
  -5  -1  -7    6.63    0.91
  -5   1  -7    7.05    0.85
  -6  -2   7   16.98    1.37
   6  -2  -7   19.05    1.54
   6  -2  -7   18.53    1.28
  -6   2   7   18.32    1.50
   6   2  -7   17.94    1.10
  -6   2   7   15.94    1.36
   6   2  -7   17.90    1.48
   5  -2  -7    1.14    0.68
   5  -2  -7    1.47    0.57
  -5  -2   7    3.04    0.72
  -5   2   7    3.21    0.78
   5   2  -7    1.19    0.64
  -5   2   7    2.80    0.73
   5   2  -7    1.89    0.50
   4  -2  -7   32.38    1.62
   4  -2  -7   30.20    1.35
  -4  -2   7   32.46    1.40
  -4  -2   7   33.00    1.49
  -4  -2   7   33.58    1.44
   4   2  -7   32.93    1.04
  -4   2   7   29.77    1.56
   4   2  -7   31.00    1.53
  -4   2   7   30.15    1.48
   3  -2  -7   33.69    1.31
  -3  -2   7   33.42    1.31
   3  -2  -7   31.78    1.48
  -3  -2   7   35.53    1.29
  -3  -2   7   34.82    1.35
  -3   2   7   34.02    1.45
   3   2  -7   32.32    1.39
  -3   2   7   33.90    1.51
   2  -2  -7   -0.31    0.36
  -2  -2   7   -0.17    0.28
   2  -2  -7    0.64    0.44
  -2  -2   7    0.01    0.25
  -2  -2   7   -0.24    0.22
  -2   2   7    0.11    0.39
  -2   2   7   -0.02    0.37
  -2   2   7   -0.25    0.37
   2   2  -7   -0.05    0.32
  -2   2   7    0.00    0.34
   1  -2  -7  127.67    3.16
   1  -2  -7  133.48    2.75
  -1   2   7  132.91    2.94
   1   2  -7  135.81    2.73
  -1   2   7  130.45    3.10
  -1   2   7  134.27    3.10
   0  -2  -7  199.11    4.37
   0  -2  -7  201.94    3.76
   0   2   7  200.57    4.25
   0   2   7  209.26    4.05
   0   2   7  203.06    4.29
  -1  -2  -7    2.12    0.33
  -1  -2  -7    2.62    0.53
   1   2   7    3.68    0.52
   1   2   7    2.89    0.46
   1   2   7    3.15    0.51
  -2  -2  -7  104.08    2.15
  -2  -2  -7  103.27    2.74
   2   2   7  104.82    2.73
   2   2   7  104.99    2.57
   2   2   7  108.32    2.67
  -2   2  -7  106.00    2.28
  -3  -2  -7   28.21    1.41
   3  -2   7   28.98    1.00
  -3  -2  -7   29.03    0.97
   3   2   7   30.49    1.41
   3   2   7   28.33    1.31
  -3   2  -7   30.17    1.16
  -4  -2  -7    2.00    0.42
   4  -2   7    2.41    0.57
  -4  -2  -7    3.05    0.73
  -4   2  -7    1.80    0.53
   4   2   7    2.42    0.63
   5   2   7   12.55    1.17
  -5   2  -7   12.29    1.06
   5  -3  -7   40.27    1.73
   5  -3  -7   37.13    1.96
  -5  -3   7   36.19    1.71
   5   3  -7   35.48    1.82
   5   3  -7   36.63    1.23
  -5   3   7   36.92    1.80
  -5   3   7   38.48    1.98
   4  -3  -7   20.34    1.18
   4  -3  -7   21.61    1.41
  -4  -3   7   24.41    1.29
  -4  -3   7   21.38    1.19
  -4   3   7   23.34    1.43
  -4   3   7   19.71    1.30
   4   3  -7   22.66    1.32
   3  -3  -7    0.34    0.45
  -3  -3   7    0.20    0.39
  -3  -3   7    0.44    0.36
   3  -3  -7   -1.13    0.41
   3   3  -7    0.17    0.41
  -3   3   7   -0.09    0.43
  -3   3   7   -0.31    0.46
  -2  -3   7   23.55    0.94
   2  -3  -7   23.06    1.27
   2  -3  -7   23.95    1.14
   2   3  -7   25.30    1.07
  -2   3   7   24.56    1.21
  -2   3   7   25.77    1.27
  -2   3   7   22.64    1.17
   1  -3  -7   38.18    1.59
   1  -3  -7   39.07    1.37
  -1   3   7   39.38    1.42
   1   3  -7   39.68    1.13
  -1   3   7   39.51    1.49
  -1   3   7   39.41    1.53
   0  -3  -7   12.20    0.74
   0  -3  -7   10.60    0.94
   0   3   7    9.53    0.85
   0   3   7   12.10    0.90
   0   3   7   10.79    0.83
  -1  -3  -7   69.59    1.79
  -1  -3  -7   69.81    2.16
   1   3   7   68.17    2.13
   1   3   7   69.43    1.99
  -2  -3  -7    0.15    0.38
  -2  -3  -7    0.52    0.46
   2   3   7    0.89    0.51
   2   3   7    0.77    0.50
  -3  -3  -7   56.86    2.15
  -3  -3  -7   58.60    1.70
  -3   3  -7   62.91    1.74
   3   3   7   61.91    2.19
   3   3   7   59.07    2.02
   4  -3   7   22.51    1.14
  -4  -3  -7   23.00    1.09
  -4  -3  -7   20.54    1.42
   4   3   7   21.61    1.41
  -4   3  -7   22.09    1.17
  -5  -3  -7    0.64    0.54
   5   3   7    1.82    0.78
  -5   3  -7    0.59    0.54
   5  -4  -7    2.05    0.71
   5  -4  -7    1.46    0.74
  -5   4   7    1.01    0.65
  -5   4   7    1.77    0.75
   5   4  -7    0.29    0.62
   4  -4  -7   16.89    1.36
  -4  -4   7   15.57    1.15
   4  -4  -7   14.94    1.12
  -4   4   7   15.66    1.19
   4   4  -7   14.91    1.16
  -4   4   7   15.85    1.26
  -3  -4   7    8.92    0.81
   3  -4  -7    8.43    0.87
   3  -4  -7   10.39    1.08
  -3   4   7   10.29    0.95
  -3   4   7    9.18    1.01
   3   4  -7   10.75    0.90
   2  -4  -7    1.86    0.57
   2  -4  -7    4.07    0.78
  -2  -4   7    3.05    0.46
  -2   4   7    2.33    0.62
   2   4  -7    2.54    0.50
  -2   4   7    2.97    0.61
   1  -4  -7    7.06    0.73
   1  -4  -7    7.40    0.89
  -1   4   7    9.24    0.91
  -1   4   7    6.30    0.74
   1   4  -7    7.72    0.58
   0  -4  -7   21.40    1.06
   0  -4  -7   20.11    1.25
   0   4   7   19.41    1.11
   0   4   7   18.97    1.18
  -1  -4  -7    3.33    0.55
  -1  -4  -7    3.32    0.70
   1   4   7    2.42    0.63
   1   4   7    3.08    0.62
  -2  -4  -7   35.65    1.67
  -2  -4  -7   38.49    1.39
   2   4   7   31.38    1.59
   2   4   7   36.76    1.56
   3  -4   7   18.66    0.88
  -3  -4  -7   20.11    1.39
  -3  -4  -7   18.24    1.06
   3   4   7   19.80    1.28
  -3   4  -7   19.92    0.95
   3   4   7   17.34    1.35
  -4  -4  -7    8.69    0.87
  -4  -4  -7    7.12    1.08
   4  -4   7    7.13    0.78
   4   4   7    7.10    1.09
   4   4   7    7.93    1.01
  -4   4  -7    6.66    0.77
   4  -5  -7    2.50    0.85
   4  -5  -7    1.27    0.67
  -4   5   7    2.40    0.74
   4   5  -7    1.99    0.72
  -4   5   7    1.83    0.77
  -3  -5   7   -0.53    0.41
   3  -5  -7    0.31    0.55
   3  -5  -7    0.69    0.65
  -3   5   7    0.84    0.59
   3   5  -7    0.22    0.44
  -3   5   7    0.64    0.59
  -2  -5   7    0.23    0.38
   2  -5  -7    0.62    0.55
   2  -5  -7    0.38    0.60
  -2   5   7    0.72    0.57
   2   5  -7    0.60    0.44
  -2   5   7   -0.10    0.50
   1  -5  -7    2.76    0.76
   1  -5  -7    3.41    0.68
   1   5  -7    4.02    0.50
  -1   5   7    3.04    0.65
  -1   5   7    3.81    0.75
   0  -5  -7    0.24    0.47
   0  -5  -7    0.12    0.55
   0   5   7   -0.41    0.45
   0   5   7   -0.07    0.52
   0   5  -7   -0.03    0.27
  -1  -5  -7    2.81    0.73
  -1  -5  -7    2.81    0.61
   1   5   7    3.29    0.73
   1   5   7    2.69    0.66
  -2  -5  -7    0.53    0.49
  -2  -5  -7    0.77    0.60
  -2   5  -7    0.20    0.33
   2   5   7    0.59    0.62
   2   5   7    0.45    0.57
   3  -5   7    0.48    0.44
  -3  -5  -7    0.89    0.69
   3  -5   7    0.87    0.41
  -3  -5  -7    0.16    0.54
   3   5   7    0.66    0.69
   3   5   7    0.32    0.54
   3   5   7    0.51    0.63
  -3   5  -7    0.15    0.40
   4  -5   7   -0.29    0.53
  -4  -5  -7    0.92    0.78
  -4  -5  -7    0.60    0.59
   4   5   7    0.50    0.74
  -4   5  -7    0.02    0.46
   4   5   7    0.38    0.65
   4  -6  -7   10.17    1.33
   4  -6  -7   11.68    1.22
  -4   6   7   10.05    1.24
   4   6  -7   10.75    1.14
  -4   6   7    9.36    1.06
   3  -6  -7   12.48    1.19
  -3  -6   7   12.01    1.09
   3  -6  -7   13.45    1.37
  -3   6   7    8.68    1.13
  -3   6   7   10.77    1.08
   3   6  -7    9.47    1.00
  -2  -6   7    2.78    0.60
   2  -6  -7    2.89    0.87
   2  -6  -7    1.32    0.67
  -2   6   7    2.20    0.78
  -2   6   7    1.60    0.65
   2   6  -7    3.40    0.65
   1  -6  -7   19.18    1.49
  -1  -6   7   20.28    0.99
   1  -6  -7   20.79    1.36
   1   6  -7   20.80    1.05
  -1   6   7   21.10    1.47
  -1   6   7   19.16    1.27
   0  -6   7   10.45    0.67
   0  -6  -7   10.22    0.99
   0  -6  -7   11.40    1.20
   0   6   7   10.00    1.00
   0   6   7   13.84    1.29
   0   6  -7   11.57    0.78
  -1  -6  -7    0.13    0.57
  -1  -6  -7    0.51    0.64
   1   6   7    0.17    0.62
   1   6   7    0.41    0.60
  -1   6  -7   -0.32    0.31
  -2  -6  -7   11.43    1.05
  -2  -6  -7   12.71    1.32
   2  -6   7   11.67    0.76
   2   6   7   13.52    1.34
   2   6   7   12.29    1.14
  -2   6  -7   13.37    0.81
   3  -6   7    7.25    0.79
  -3  -6  -7   10.19    1.30
  -3  -6  -7    9.16    1.00
   3  -6   7    8.37    0.87
   3   6   7    9.02    1.25
   3   6   7    6.14    0.95
   3   6   7    8.14    1.09
   3  -7  -7    0.81    0.87
  -3   7   7    0.53    0.59
  -2  -7   7   11.51    1.05
   2  -7  -7   10.24    1.38
   2  -7  -7   13.15    1.24
  -2   7   7   10.41    1.10
  -2   7   7   14.46    1.41
   2   7  -7   12.56    1.06
   1  -7  -7   13.19    1.39
   1  -7  -7   12.28    1.20
  -1  -7   7   10.08    0.91
   1   7  -7   13.29    1.01
  -1   7   7   10.41    1.06
  -1   7   7    9.25    1.19
   0  -7   7   10.54    0.84
   0  -7  -7    8.39    1.19
   0  -7  -7    9.16    1.06
   0   7  -7    9.82    0.86
   0   7   7    8.45    1.00
   0   7   7    9.84    1.23
   1  -7   7   15.93    0.99
   1  -7   7   17.49    0.99
  -1  -7  -7   17.42    1.29
  -1  -7  -7   18.47    1.57
   1   7   7   21.03    1.37
   1   7   7   20.88    1.61
   2  -7   7    0.81    0.54
   2  -7   7    0.91    0.53
  -2  -7  -7    0.88    0.79
  -2  -7  -7    0.53    0.66
   2   7   7    0.79    0.75
   2   7   7    1.79    0.87
   6   0  -8    2.28    0.65
   6   0  -8    2.35    0.84
  -6   0   8    1.73    0.76
   5   0  -8   20.41    1.45
  -5   0   8   24.35    1.50
  -5   0   8   24.47    1.43
   5   0  -8   25.45    1.21
   4   0  -8    4.12    0.55
  -4   0   8    3.05    0.67
  -4   0   8    3.71    0.67
   4   0  -8    4.85    0.78
  -3   0   8   92.71    2.54
   3   0  -8   95.40    2.04
   3   0  -8   93.36    2.66
  -3   0   8   93.66    2.46
  -3   0   8   91.24    2.57
  -2   0   8    0.39    0.35
  -2   0   8    0.53    0.34
   2   0  -8   -0.05    0.39
  -2   0   8    0.99    0.42
  -1   0   8  161.20    3.36
  -1   0   8  162.69    3.21
   1   0  -8  165.67    3.50
   0   0   8   81.25    1.84
   0   0   8   85.58    1.83
   0   0  -8   84.06    2.01
   1   0   8    1.31    0.29
  -1   0  -8    1.52    0.34
  -2   0  -8   56.43    1.65
   2   0   8   56.59    1.52
   3   0   8   97.10    2.48
  -5   0  -8   31.07    1.64
   6  -1  -8    0.05    0.53
  -6  -1   8   -0.19    0.63
   6  -1  -8    0.58    0.74
  -6   1   8    0.73    0.72
   6   1  -8   -0.16    0.47
   6   1  -8    1.32    0.75
   5  -1  -8   16.74    1.36
  -5  -1   8   19.43    1.30
   5  -1  -8   15.17    1.05
  -5   1   8   16.67    1.26
  -5   1   8   18.59    1.37
   5   1  -8   15.49    1.29
   5   1  -8   18.16    0.97
  -4  -1   8   58.98    2.07
   4  -1  -8   55.37    2.16
  -4  -1   8   56.44    1.95
  -4  -1   8   59.29    2.06
   4  -1  -8   55.59    1.75
   4   1  -8   56.48    1.50
  -4   1   8   57.06    2.13
   4   1  -8   53.87    2.08
  -4   1   8   56.44    2.01
   3  -1  -8    8.57    0.72
   3  -1  -8   10.51    0.92
  -3  -1   8    8.66    0.78
  -3  -1   8   10.75    0.83
  -3  -1   8    9.54    0.79
  -3   1   8   10.21    0.87
   3   1  -8    9.52    0.87
  -3   1   8    9.36    0.86
  -3   1   8   11.02    0.91
  -2  -1   8   51.65    1.46
  -2  -1   8   50.89    1.51
  -2  -1   8   50.22    1.50
   2  -1  -8   52.55    1.31
   2  -1  -8   50.98    1.74
  -2   1   8   50.97    1.65
   2   1  -8   49.81    1.59
  -2   1   8   50.13    1.66
  -2   1   8   52.16    1.63
   1  -1  -8   72.01    2.01
  -1  -1   8   71.26    1.59
  -1   1   8   72.75    1.88
   1   1  -8   72.08    1.79
  -1   1   8   74.27    1.94
   0  -1  -8    3.68    0.56
   0   1   8    3.93    0.47
   0   1   8    4.12    0.50
   0   1   8    4.04    0.48
   0   1  -8    3.62    0.36
  -1  -1  -8   24.34    1.05
   1   1   8   24.24    0.97
   1   1   8   22.27    0.95
   1   1   8   25.51    0.97
  -1   1  -8   24.84    0.78
  -2  -1  -8   -0.43    0.38
   2   1   8    1.05    0.42
   2   1   8    0.22    0.36
  -3  -1  -8    8.07    0.84
   3  -1   8    6.62    0.63
  -3   1  -8    6.01    0.61
   3   1   8    7.21    0.76
   4  -1   8   12.78    0.99
  -4   1  -8   14.03    0.98
  -5  -1  -8    1.75    0.63
  -5   1  -8    1.52    0.61
   5  -2  -8    0.84    0.67
   5  -2  -8   -0.40    0.46
  -5  -2   8    0.60    0.57
   5   2  -8   -0.61    0.34
   5   2  -8   -0.44    0.52
  -5   2   8    0.43    0.62
  -5   2   8    0.65    0.62
   4  -2  -8   -0.04    0.42
  -4  -2   8   -0.61    0.41
  -4  -2   8    0.09    0.45
   4  -2  -8   -0.56    0.44
  -4   2   8    0.04    0.56
  -4   2   8    0.05    0.50
   4   2  -8   -0.22    0.43
   3  -2  -8    2.18    0.62
  -3  -2   8    3.73    0.60
   3  -2  -8    2.33    0.54
  -3  -2   8    2.06    0.47
  -3   2   8    2.07    0.58
   3   2  -8    2.52    0.58
  -3   2   8    2.75    0.63
  -2  -2   8    6.70    0.59
   2  -2  -8    6.95    0.62
   2  -2  -8    6.83    0.79
  -2   2   8    6.80    0.72
  -2   2   8    8.05    0.78
   2   2  -8    5.87    0.62
  -2   2   8    5.60    0.69
   1  -2  -8    6.28    0.73
   1  -2  -8    5.37    0.47
  -1   2   8    5.50    0.65
   1   2  -8    6.11    0.52
  -1   2   8    5.70    0.64
  -1   2   8    4.43    0.60
   0  -2  -8   21.57    1.16
   0  -2  -8   22.42    0.74
   0   2   8   22.22    1.01
   0   2   8   21.34    1.06
   0   2   8   22.80    1.07
  -1  -2  -8    1.46    0.49
   1   2   8    1.80    0.47
   1   2   8    2.04    0.47
   1   2   8    1.98    0.48
  -2  -2  -8    7.36    0.77
   2   2   8    7.31    0.73
   2   2   8    7.14    0.75
   2   2   8    6.14    0.71
  -3  -2  -8    1.08    0.56
  -3   2  -8    0.81    0.35
   3   2   8    0.46    0.50
  -4  -2  -8    0.66    0.64
   4  -2   8    0.04    0.47
   4   2   8   -0.08    0.56
  -4   2  -8    0.76    0.42
  -5   2  -8    0.14    0.53
   5  -3  -8    5.53    0.99
   5  -3  -8    6.90    0.88
  -5   3   8    6.39    1.00
   5   3  -8    6.60    1.00
  -5   3   8    5.20    0.99
   4  -3  -8    1.99    0.71
  -4  -3   8    1.28    0.56
   4  -3  -8    1.92    0.61
   4   3  -8    2.99    0.67
  -4   3   8    2.84    0.70
  -4   3   8    3.02    0.76
  -3  -3   8    2.93    0.56
   3  -3  -8    3.48    0.74
   3  -3  -8    2.42    0.58
   3   3  -8    1.93    0.53
  -3   3   8    1.94    0.62
  -3   3   8    2.27    0.63
  -2  -3   8    0.87    0.34
   2  -3  -8    0.04    0.45
   2  -3  -8    0.77    0.52
  -2   3   8    1.10    0.51
   2   3  -8    0.52    0.37
  -2   3   8    0.31    0.51
   1  -3  -8   14.84    1.10
   1  -3  -8   15.46    0.89
  -1   3   8   15.88    1.04
  -1   3   8   15.60    0.97
   1   3  -8   15.79    0.70
   0  -3  -8   -0.14    0.43
   0  -3  -8   -0.56    0.29
   0   3   8   -0.48    0.36
   0   3   8   -0.39    0.41
  -1  -3  -8    7.55    0.85
  -1  -3  -8    8.59    0.67
   1   3   8    9.58    0.83
   1   3   8    8.20    0.84
  -2  -3  -8    1.50    0.54
  -2  -3  -8    1.43    0.41
   2   3   8    1.37    0.53
   2   3   8    0.90    0.52
  -3  -3  -8    4.10    0.80
  -3  -3  -8    4.51    0.55
   3   3   8    5.16    0.76
  -3   3  -8    5.03    0.56
  -4  -3  -8   -0.34    0.58
   4  -3   8   -0.21    0.46
  -4  -3  -8    0.29    0.43
   4   3   8    0.32    0.61
  -4   3  -8    0.81    0.48
   5  -4  -8    3.56    0.91
   5  -4  -8    4.03    0.82
   5   4  -8    2.68    0.76
  -5   4   8    2.20    0.76
  -5   4   8    3.83    0.86
   4  -4  -8    3.77    0.88
   4  -4  -8    3.93    0.76
  -4  -4   8    2.88    0.71
  -4   4   8    2.78    0.81
   4   4  -8    3.65    0.78
  -4   4   8    3.63    0.79
   3  -4  -8   25.45    1.35
  -3  -4   8   26.32    1.26
   3  -4  -8   28.90    1.62
  -3   4   8   28.41    1.45
  -3   4   8   24.70    1.48
   3   4  -8   25.51    1.29
   2  -4  -8    1.51    0.56
  -2  -4   8    0.80    0.37
   2  -4  -8    0.57    0.59
  -2   4   8    1.71    0.59
  -2   4   8    0.29    0.53
   2   4  -8    0.44    0.41
   1  -4  -8   50.92    1.71
   1  -4  -8   47.39    2.00
  -1   4   8   50.41    1.97
  -1   4   8   54.84    1.85
   1   4  -8   52.73    1.41
   0  -4  -8   52.18    2.04
   0  -4  -8   53.18    1.70
   0   4   8   56.91    1.89
   0   4   8   57.03    2.05
  -1  -4  -8   -0.11    0.39
  -1  -4  -8   -0.47    0.48
   1   4   8    0.18    0.48
   1   4   8    0.29    0.51
  -2  -4  -8   34.04    1.67
  -2  -4  -8   31.34    1.27
   2   4   8   34.64    1.67
   2   4   8   35.47    1.59
  -3  -4  -8   30.36    1.30
  -3  -4  -8   30.45    1.68
  -3   4  -8   30.68    1.13
   3   4   8   29.11    1.66
   3   4   8   31.35    1.59
  -4  -4  -8    0.78    0.74
  -4  -4  -8    0.05    0.50
   4  -4   8    0.46    0.52
   4   4   8   -0.46    0.64
  -4   4  -8   -0.16    0.45
   4  -5  -8   57.30    2.26
   4  -5  -8   64.56    2.67
  -4   5   8   59.40    2.29
  -4   5   8   61.82    2.60
   4   5  -8   58.94    2.29
   3  -5  -8    1.27    0.80
   3  -5  -8    1.96    0.71
  -3  -5   8    1.68    0.56
   3   5  -8    2.17    0.62
  -3   5   8    2.11    0.71
  -3   5   8    2.29    0.76
   2  -5  -8   51.61    1.95
   2  -5  -8   53.60    2.28
  -2  -5   8   53.93    1.68
  -2   5   8   53.81    2.21
   2   5  -8   55.40    1.76
  -2   5   8   52.70    1.98
   1  -5  -8   24.71    1.60
   1  -5  -8   23.09    1.28
  -1   5   8   26.24    1.50
   1   5  -8   25.16    0.99
  -1   5   8   25.55    1.38
   0  -5  -8    1.94    0.74
   0  -5  -8    3.03    0.65
   0   5   8    2.25    0.70
   0   5   8    3.69    0.74
  -1  -5  -8   11.66    0.93
  -1  -5  -8   13.76    1.23
   1   5   8   12.96    1.10
   1   5   8   12.33    1.20
  -2  -5  -8    8.34    0.84
  -2  -5  -8    5.58    0.94
   2   5   8    6.42    0.90
   2   5   8    6.20    0.94
  -3  -5  -8    4.90    0.75
  -3  -5  -8    6.30    1.03
   3  -5   8    4.57    0.61
   3  -5   8    5.36    0.57
   3   5   8    4.89    1.00
   3   5   8    4.39    0.91
  -4  -5  -8   21.64    1.74
   4  -5   8   23.92    1.26
   3  -6  -8   12.44    1.22
  -3  -6   8   12.17    1.09
   3  -6  -8   12.42    1.42
   3   6  -8   12.57    1.05
  -3   6   8   12.53    1.33
  -3   6   8    9.71    1.11
  -2  -6   8    9.84    0.88
   2  -6  -8    6.07    0.96
   2  -6  -8    9.31    1.22
   2   6  -8    8.36    0.86
  -2   6   8    7.54    0.97
  -2   6   8    8.11    1.11
   1  -6  -8   14.77    1.18
   1  -6  -8   15.44    1.42
  -1  -6   8   14.92    0.86
  -1   6   8   15.15    1.34
   1   6  -8   16.14    0.91
  -1   6   8   15.29    1.22
   0  -6  -8   31.03    1.54
   0  -6  -8   29.09    1.77
   0   6   8   31.90    1.63
   0   6   8   33.45    1.83
  -1  -6  -8    0.93    0.63
  -1  -6  -8    0.47    0.75
   1   6   8    0.14    0.66
   1   6   8    0.71    0.68
  -2  -6  -8   12.30    1.37
  -2  -6  -8   14.07    1.10
   2   6   8   15.23    1.26
   2   6   8   15.28    1.41
  -3  -6  -8    5.19    0.84
   3  -6   8    4.30    0.66
  -3  -6  -8    6.21    1.16
   3  -6   8    4.40    0.69
   3   6   8    4.66    1.01
   3   6   8    5.33    0.91
   3   6   8    5.30    1.00
   2  -7  -8    1.60    0.93
  -2  -7   8    2.09    0.66
   2  -7  -8    1.85    0.82
  -2   7   8    2.69    0.78
   2   7  -8    1.74    0.63
  -2   7   8    1.95    0.85
  -1  -7   8    3.86    0.68
   1  -7  -8    4.42    1.04
   1  -7  -8    3.97    0.90
  -1   7   8    3.76    0.92
   1   7  -8    3.60    0.64
  -1   7   8    4.76    0.88
   0  -7  -8    0.99    0.72
   0  -7   8    0.82    0.48
   0  -7  -8    0.20    0.81
   0   7   8    1.45    0.75
   0   7   8    0.66    0.78
   1  -7   8    3.26    0.64
  -1  -7  -8    1.09    0.85
   1  -7   8    3.26    0.59
  -1  -7  -8    1.81    0.76
   1   7   8    2.97    0.95
   1   7   8    3.75    0.88
  -5   0   9    0.16    0.60
   5   0  -9   -0.12    0.60
   5   0  -9    0.08    0.45
   4   0  -9    0.01    0.37
  -4   0   9   -0.09    0.52
   4   0  -9    0.23    0.53
  -3   0   9    0.81    0.44
  -3   0   9   -0.04    0.42
   3   0  -9   -0.46    0.42
   2   0  -9    0.23    0.40
  -2   0   9   -0.72    0.33
  -2   0   9   -0.10    0.36
  -1   0   9    0.50    0.34
   1   0  -9    0.47    0.38
   0   0  -9   -0.11    0.35
  -1   0  -9    0.55    0.33
  -2   0  -9   -0.27    0.35
   2   0   9    0.28    0.37
   3   0   9   -0.20    0.43
  -5   0  -9   -0.08    0.45
  -5  -1   9    4.36    0.83
   5  -1  -9    4.88    0.70
   5  -1  -9    3.64    0.83
   5   1  -9    3.46    0.82
   5   1  -9    2.78    0.50
  -5   1   9    5.33    0.90
  -5   1   9    3.28    0.83
  -4  -1   9   46.03    1.79
  -4  -1   9   45.91    1.84
   4  -1  -9   47.35    1.56
   4  -1  -9   45.52    1.98
   4   1  -9   44.08    1.89
  -4   1   9   48.40    1.98
  -4   1   9   49.10    1.90
  -3  -1   9    4.71    0.63
   3  -1  -9    4.32    0.70
   3  -1  -9    5.98    0.56
  -3  -1   9    5.60    0.70
  -3   1   9    3.60    0.63
   3   1  -9    6.74    0.75
  -3   1   9    5.44    0.73
  -3   1   9    5.50    0.71
  -2  -1   9   30.06    1.17
   2  -1  -9   31.33    1.39
  -2   1   9   31.45    1.31
   2   1  -9   31.01    1.25
  -2   1   9   29.21    1.30
  -2   1   9   32.12    1.34
   1  -1  -9   21.87    1.11
  -1   1   9   22.97    1.01
   1   1  -9   21.71    0.91
  -1   1   9   21.44    1.03
   0  -1  -9    4.89    0.64
   0   1   9    3.91    0.51
   0   1  -9    4.82    0.45
   0   1   9    4.82    0.51
   0   1   9    4.44    0.57
  -1  -1  -9    0.48    0.43
   1   1   9   -0.25    0.37
  -1   1  -9    0.82    0.27
   1   1   9    0.77    0.37
  -2  -1  -9   20.48    1.07
   2   1   9   19.22    1.02
   3  -1   9    0.36    0.42
  -3  -1  -9    0.74    0.53
  -3   1  -9    1.01    0.39
   3   1   9    0.11    0.45
   4  -1   9   19.18    1.16
  -4   1  -9   18.45    1.11
   5  -2  -9   27.52    1.40
   5  -2  -9   23.96    1.62
  -5   2   9   23.86    1.55
  -5   2   9   27.49    1.71
   5   2  -9   25.38    1.58
   4  -2  -9    0.19    0.50
  -4  -2   9    0.57    0.55
   4  -2  -9    0.44    0.56
  -4   2   9    1.49    0.62
   4   2  -9    1.13    0.59
  -4   2   9    1.30    0.62
   3  -2  -9   16.78    0.96
  -3  -2   9   17.49    1.03
   3  -2  -9   16.80    1.19
  -3   2   9   17.77    1.17
   3   2  -9   17.04    1.06
  -3   2   9   17.65    1.16
   2  -2  -9    4.19    0.70
   2  -2  -9    3.13    0.49
  -2  -2   9    4.74    0.56
  -2   2   9    3.48    0.61
   2   2  -9    3.46    0.56
  -2   2   9    4.31    0.65
  -2   2   9    4.63    0.67
   1  -2  -9    8.89    0.54
   1  -2  -9    8.08    0.84
  -1   2   9    8.86    0.77
  -1   2   9    8.70    0.80
   1   2  -9    9.72    0.63
  -1   2   9    8.12    0.77
   0  -2  -9   73.89    2.23
   0   2   9   68.73    2.05
   0   2   9   71.76    1.98
   0   2   9   71.04    2.09
  -1  -2  -9   15.94    1.03
   1   2   9   16.05    1.01
   1   2   9   17.60    1.01
   1   2   9   16.09    0.98
  -2  -2  -9   49.38    1.80
   2   2   9   52.04    1.74
   2   2   9   48.01    1.75
  -3  -2  -9   76.88    2.53
  -3   2  -9   79.16    2.07
   4  -2   9    2.12    0.59
  -4  -2  -9    3.80    0.82
  -4   2  -9    2.21    0.55
   5  -3  -9   22.96    1.37
   5  -3  -9   22.04    1.64
  -5   3   9   21.34    1.52
   5   3  -9   22.48    1.53
  -5   3   9   25.96    1.68
   4  -3  -9   52.72    2.32
   4  -3  -9   52.03    1.93
  -4  -3   9   57.34    2.02
   4   3  -9   52.70    2.08
  -4   3   9   57.30    2.18
  -4   3   9   56.54    2.28
  -3  -3   9    2.45    0.59
   3  -3  -9    3.33    0.65
   3  -3  -9    3.35    0.76
  -3   3   9    3.65    0.73
   3   3  -9    2.49    0.62
  -3   3   9    2.93    0.69
   2  -3  -9   23.75    1.13
  -2  -3   9   24.35    0.97
   2  -3  -9   24.47    1.41
  -2   3   9   24.00    1.28
  -2   3   9   23.43    1.30
   2   3  -9   25.01    1.08
   1  -3  -9   60.02    1.65
   1  -3  -9   56.02    2.07
  -1   3   9   58.40    2.03
   1   3  -9   58.07    1.46
  -1   3   9   57.88    1.90
   0  -3  -9   17.64    0.82
   0  -3  -9   17.03    1.19
   0   3   9   17.92    1.06
   0   3   9   18.46    1.13
  -1  -3  -9   19.62    1.22
  -1  -3  -9   19.39    0.80
   1   3   9   20.90    1.20
   1   3   9   23.32    1.19
  -2  -3  -9   36.95    1.70
  -2  -3  -9   41.17    1.14
   2   3   9   43.58    1.70
  -3  -3  -9   -0.20    0.53
  -3   3  -9    0.19    0.34
   3   3   9   -0.24    0.49
   4  -3   9   22.95    1.18
  -4  -3  -9   22.76    1.55
  -4   3  -9   20.94    1.14
  -4  -4   9    0.53    0.61
   4  -4  -9    0.10    0.60
   4  -4  -9    0.70    0.66
  -4   4   9    0.17    0.64
  -4   4   9   -0.28    0.60
   4   4  -9    0.73    0.57
   3  -4  -9   20.08    1.24
  -3  -4   9   19.68    1.10
   3  -4  -9   19.33    1.45
  -3   4   9   17.89    1.33
  -3   4   9   18.83    1.29
   3   4  -9   20.17    1.15
   2  -4  -9    1.53    0.69
  -2  -4   9    1.65    0.46
   2  -4  -9    3.05    0.64
   2   4  -9    1.87    0.48
  -2   4   9    0.50    0.56
  -2   4   9    2.65    0.69
   1  -4  -9    6.80    0.97
   1  -4  -9    5.82    0.67
  -1   4   9    5.89    0.84
  -1   4   9    4.59    0.72
   0  -4  -9    1.84    0.49
   0  -4  -9    1.58    0.60
   0   4   9    2.02    0.62
   0   4   9    1.33    0.63
  -1  -4  -9    6.84    0.91
  -1  -4  -9    6.28    0.66
   1   4   9    5.68    0.82
   1   4   9    5.12    0.84
  -2  -4  -9    0.71    0.60
  -2  -4  -9    0.12    0.44
   2   4   9    0.46    0.61
   2   4   9    0.17    0.56
  -3  -4  -9   28.21    1.18
  -3  -4  -9   27.05    1.64
   3   4   9   29.52    1.60
   4  -4   9    3.39    0.67
  -4  -4  -9    4.86    1.03
  -4  -4  -9    2.63    0.59
   4   4   9    2.67    0.82
   4  -5  -9    1.17    0.86
   4  -5  -9    0.10    0.70
  -4   5   9   -0.24    0.67
  -4   5   9    0.85    0.70
   4   5  -9   -0.17    0.55
   3  -5  -9    0.71    0.80
  -3  -5   9    0.32    0.53
   3  -5  -9    0.79    0.65
   3   5  -9    0.74    0.54
  -3   5   9    1.27    0.70
  -3   5   9    0.15    0.68
   2  -5  -9    0.57    0.60
   2  -5  -9   -0.09    0.64
  -2  -5   9    0.22    0.43
  -2   5   9   -0.12    0.58
   2   5  -9    0.40    0.45
  -2   5   9    0.48    0.59
   1  -5  -9    0.54    0.53
   1  -5  -9    0.11    0.67
  -1   5   9    1.15    0.67
   1   5  -9    0.87    0.37
  -1   5   9    1.08    0.66
   0  -5  -9    0.72    0.53
   0  -5  -9    0.10    0.71
   0   5   9   -0.85    0.51
   0   5   9   -0.02    0.58
  -1  -5  -9   -0.74    0.44
  -1  -5  -9   -0.59    0.54
   1   5   9    0.82    0.69
   1   5   9    0.91    0.64
  -2  -5  -9    0.51    0.68
  -2  -5  -9    1.17    0.58
   2   5   9    0.98    0.70
   2   5   9    2.02    0.81
  -3  -5  -9    0.36    0.73
  -3  -5  -9    0.26    0.54
   3   5   9    0.35    0.69
   3  -6  -9    6.29    0.98
  -3  -6   9    4.93    0.82
   3  -6  -9    8.43    1.25
  -3   6   9    6.79    1.13
   3   6  -9    4.60    0.79
  -3   6   9    5.11    0.94
  -2  -6   9    0.86    0.50
   2  -6  -9    0.51    0.70
   2  -6  -9    0.69    0.83
  -2   6   9    1.60    0.74
  -2   6   9    0.24    0.69
   2   6  -9   -0.35    0.45
   1  -6  -9    7.68    1.22
  -1  -6   9    8.48    0.70
   1  -6  -9    8.55    0.98
  -1   6   9    8.55    1.03
  -1   6   9    7.95    1.13
   0  -6  -9    7.17    0.92
   0  -6  -9    7.41    1.14
   0   6   9    7.80    1.12
   0   6   9    8.13    1.03
  -1  -6  -9    0.39    0.58
  -1  -6  -9    0.65    0.75
   1   6   9   -0.58    0.63
   1   6   9    0.52    0.66
  -2  -6  -9    7.34    1.19
  -2  -6  -9    4.87    0.84
   2   6   9    5.10    0.96
   2   6   9    7.00    1.15
   1  -7  -9   23.95    1.81
  -1  -7   9   21.63    1.15
  -1   7   9   22.00    1.49
   0  -7  -9    3.82    0.87
   0  -7  -9    2.86    0.99
   0   7   9    4.20    0.90
  -5   0  10   27.17    1.62
   5   0 -10   25.60    1.65
   5   0 -10   24.76    1.08
  -4   0  10   26.52    1.47
   4   0 -10   25.81    1.51
  -3   0  10    9.06    0.89
   3   0 -10    9.05    0.92
  -3   0  10    9.80    0.86
  -2   0  10   61.69    1.91
   2   0 -10   61.90    1.97
   1   0 -10    2.57    0.51
   0   0 -10   59.98    1.74
   1   0  10    7.93    0.63
  -1   0 -10    8.72    0.67
   2   0  10   13.00    0.84
  -2   0 -10   14.53    0.91
   3   0  10   51.56    1.77
   5  -1 -10    4.95    0.70
   5  -1 -10    6.74    1.04
   5   1 -10    3.41    0.85
  -5   1  10    4.78    0.91
   4  -1 -10   23.95    1.46
   4  -1 -10   23.97    1.07
   4   1 -10   22.93    1.41
  -4   1  10   23.48    1.43
  -3  -1  10   15.59    1.03
   3  -1 -10   14.01    1.10
  -3   1  10   14.12    1.09
   3   1 -10   14.22    1.05
  -3   1  10   15.41    1.12
   2  -1 -10    4.49    0.71
  -2  -1  10    4.40    0.61
  -2   1  10    5.91    0.74
   2   1 -10    6.16    0.68
  -2   1  10    4.50    0.68
   1  -1 -10   90.69    2.51
   1   1 -10   89.01    2.21
   0  -1 -10   32.66    1.38
   0   1 -10   36.71    1.11
   0   1  10   33.69    1.31
  -1  -1 -10   26.47    1.19
  -1   1 -10   26.95    0.91
   1   1  10   26.47    1.16
  -2  -1 -10   41.80    1.58
   2   1  10   42.00    1.54
   3  -1  10   -0.11    0.44
  -3  -1 -10   -0.26    0.52
  -3   1 -10    0.54    0.36
  -4   1 -10    4.35    0.67
   5  -2 -10    2.38    0.68
   5  -2 -10    1.68    0.81
   5   2 -10    2.90    0.82
  -5   2  10    1.84    0.78
  -4  -2  10    0.33    0.58
   4  -2 -10   -0.38    0.56
   4  -2 -10   -0.17    0.47
  -4   2  10   -0.94    0.56
   4   2 -10   -0.84    0.51
   3  -2 -10   -0.08    0.50
  -3  -2  10    0.02    0.47
   3  -2 -10   -0.14    0.41
  -3   2  10    0.01    0.52
   3   2 -10   -0.64    0.43
  -3   2  10    0.33    0.51
   2  -2 -10    2.48    0.66
  -2  -2  10    3.18    0.51
   2  -2 -10    3.18    0.41
  -2   2  10    3.39    0.66
   2   2 -10    2.56    0.54
  -2   2  10    3.60    0.65
  -2   2  10    2.48    0.63
   1  -2 -10    6.43    0.80
  -1   2  10    6.53    0.75
   1   2 -10    5.99    0.54
   0  -2 -10    8.52    0.87
   0   2  10    6.62    0.72
   0   2  10    8.49    0.83
  -1  -2 -10    8.01    0.84
   1   2  10    6.69    0.77
  -2  -2 -10    4.59    0.74
  -3  -2 -10    3.57    0.79
  -3   2 -10    3.76    0.49
   4  -2  10   -0.13    0.51
  -4  -2 -10    0.50    0.64
  -4   2 -10   -0.04    0.46
  -4  -3  10    5.22    0.84
   4  -3 -10    3.63    0.89
   4  -3 -10    4.98    0.79
  -4   3  10    4.25    0.89
   4   3 -10    6.68    0.91
  -4   3  10    5.40    0.96
  -3  -3  10   -0.60    0.42
   3  -3 -10    0.68    0.53
   3  -3 -10    0.38    0.59
   3   3 -10   -1.16    0.41
  -3   3  10    0.46    0.61
  -3   3  10   -0.32    0.49
  -2  -3  10   -0.22    0.35
   2  -3 -10    0.05    0.42
   2  -3 -10    0.58    0.58
   2   3 -10    0.60    0.41
  -2   3  10    0.05    0.47
  -2   3  10   -0.34    0.52
   1  -3 -10    9.05    0.98
   1  -3 -10    9.48    0.67
  -1   3  10    9.00    0.88
  -1   3  10    9.08    0.91
   0  -3 -10   11.46    1.03
   0  -3 -10    9.51    0.59
   0   3  10    9.33    0.87
  -1  -3 -10    4.01    0.76
   1   3  10    3.92    0.70
  -2  -3 -10    7.32    0.93
   2   3  10    8.04    0.88
  -3  -3 -10   -0.13    0.61
  -4  -3 -10   -0.32    0.64
   4  -3  10    0.41    0.55
   4  -4 -10    5.93    1.07
   4  -4 -10    5.40    0.90
  -4  -4  10    6.12    0.93
  -4   4  10    4.57    0.95
   4   4 -10    6.51    0.91
  -4   4  10    5.57    0.97
   3  -4 -10    3.40    0.74
   3  -4 -10    3.52    0.89
  -3  -4  10    2.68    0.64
  -3   4  10    4.12    0.83
  -3   4  10    2.02    0.72
   3   4 -10    3.52    0.68
  -2  -4  10   13.47    0.84
   2  -4 -10   14.89    1.35
   2  -4 -10   14.57    1.02
   2   4 -10   15.62    0.90
  -2   4  10   14.24    1.20
  -2   4  10   13.61    1.13
   1  -4 -10   -0.91    0.42
   1  -4 -10   -0.31    0.56
  -1   4  10    0.64    0.61
  -1   4  10   -0.65    0.48
   0  -4 -10   19.89    1.38
   0  -4 -10   24.46    1.08
   0   4  10   25.04    1.47
   0   4  10   25.74    1.41
  -1  -4 -10    4.77    0.89
  -1  -4 -10    6.83    0.65
   1   4  10    7.19    0.91
  -2  -4 -10   11.28    0.76
  -2  -4 -10   11.12    1.14
   2   4  10   13.14    1.16
  -3  -4 -10   24.17    1.65
   3   4  10   27.34    1.61
   3  -5 -10   17.34    1.56
   3  -5 -10   19.58    1.34
  -3  -5  10   20.73    1.24
   3   5 -10   21.27    1.23
  -3   5  10   18.37    1.43
  -3   5  10   21.83    1.57
   2  -5 -10   11.22    1.30
  -2  -5  10    9.54    0.80
   2  -5 -10   10.48    1.00
  -2   5  10   10.30    1.19
   2   5 -10   10.43    0.82
  -2   5  10   10.61    1.11
   1  -5 -10   61.36    2.08
   1  -5 -10   64.91    2.66
  -1   5  10   65.85    2.38
  -1   5  10   67.32    2.55
   0  -5 -10    6.17    0.76
   0  -5 -10    6.35    1.04
   0   5  10    6.73    1.03
   0   5  10    4.96    0.88
  -1  -5 -10   11.06    1.24
  -1  -5 -10   11.44    0.93
   1   5  10   15.01    1.26
  -2  -5 -10   20.23    1.11
  -2  -5 -10   21.74    1.58
   2   5  10   17.78    1.40
   2  -6 -10   10.35    1.39
  -2  -6  10   11.35    0.93
   2  -6 -10   12.82    1.18
  -2   6  10    8.87    1.13
  -2   6  10   10.88    1.29
   1  -6 -10    4.40    1.04
   1  -6 -10    5.09    0.85
  -1   6  10    2.81    0.82
  -1   6  10    3.88    0.90
   0  -6 -10   14.65    1.16
   0  -6 -10   17.73    1.52
   0   6  10   18.36    1.38
   0   6  10   17.09    1.50
  -1  -6 -10   12.36    1.39
  -1  -6 -10   12.47    1.08
   1   6  10   12.97    1.26
   1   6  10   13.65    1.42
   5   0 -11   -0.22    0.65
   4   0 -11    0.07    0.57
   3   0 -11   -0.21    0.48
  -3   0  11   -0.03    0.51
  -2   0  11   -0.02    0.46
   2   0 -11   -0.42    0.41
   1   0 -11   -0.29    0.39
   0   0 -11    0.00    0.38
  -1   0 -11    0.44    0.38
   1   0  11   -0.15    0.40
   2   0  11   -0.17    0.44
  -2   0 -11   -0.39    0.42
   3   0  11    0.00    0.50
  -4   0 -11    0.39    0.45
   4  -1 -11    6.36    0.95
  -4   1  11    6.14    0.95
   4   1 -11    5.76    0.92
  -3  -1  11   19.94    1.20
   3  -1 -11   20.78    1.32
  -3   1  11   23.30    1.39
   3   1 -11   20.04    1.23
  -2  -1  11    4.22    0.64
   2  -1 -11    5.16    0.76
   2   1 -11    5.97    0.71
  -2   1  11    4.83    0.76
   1  -1 -11   46.07    1.73
   1   1 -11   48.71    1.51
   0  -1 -11    3.03    0.63
   0   1 -11    4.10    0.47
   0   1  11    3.20    0.61
  -1  -1 -11    1.90    0.52
  -1   1 -11    1.69    0.39
   1   1  11    1.75    0.57
  -2  -1 -11    8.90    0.90
   2   1  11    9.56    0.90
   3  -1  11   12.69    0.92
  -3  -1 -11   12.89    1.06
  -4   1 -11    0.60    0.48
   4  -2 -11   22.08    1.55
  -4  -2  11   23.42    1.44
   4  -2 -11   24.80    1.15
   4   2 -11   22.44    1.43
  -4   2  11   21.96    1.50
   3  -2 -11    6.45    0.92
  -3  -2  11    7.16    0.84
  -3   2  11    5.77    0.88
   3   2 -11    5.76    0.80
  -2  -2  11   27.28    1.19
   2  -2 -11   29.83    1.54
  -2   2  11   30.98    1.47
  -2   2  11   31.26    1.50
   2   2 -11   28.97    1.24
   1  -2 -11    7.76    0.89
   1   2 -11    7.45    0.60
   0  -2 -11    4.77    0.74
  -1  -2 -11   21.58    1.24
  -2  -2 -11    0.41    0.54
  -3  -2 -11   28.51    1.58
   4  -2  11   10.60    0.96
   4  -3 -11   23.33    1.28
   4  -3 -11   23.10    1.64
  -4  -3  11   22.89    1.43
   4   3 -11   22.73    1.42
  -4   3  11   23.76    1.56
   3  -3 -11   18.13    1.08
   3  -3 -11   21.96    1.48
  -3  -3  11   20.54    1.20
  -3   3  11   20.37    1.39
   3   3 -11   21.04    1.22
  -2  -3  11    5.04    0.65
   2  -3 -11    8.14    1.02
   2  -3 -11    5.62    0.58
  -2   3  11    5.96    0.86
   2   3 -11    6.33    0.70
   1  -3 -11   44.15    1.97
  -1   3  11   43.95    1.77
   0  -3 -11   19.93    1.29
   0   3  11   20.39    1.26
  -1  -3 -11    1.75    0.68
  -2  -3 -11   35.52    1.73
  -3  -3 -11   19.30    1.41
  -3  -4  11    1.24    0.60
   3  -4 -11    2.02    0.89
   3  -4 -11    1.79    0.66
  -3   4  11    1.49    0.78
   3   4 -11    1.15    0.57
  -2  -4  11   24.88    1.12
   2  -4 -11   28.83    1.74
   2  -4 -11   24.90    1.24
  -2   4  11   25.15    1.52
   2   4 -11   30.21    1.20
   1  -4 -11   -0.09    0.43
   1  -4 -11    0.01    0.68
  -1   4  11    0.76    0.65
   0  -4 -11    5.78    0.59
   0  -4 -11    3.85    0.86
   0   4  11    5.23    0.87
  -1  -4 -11    1.75    0.68
   1   4  11   -0.20    0.65
  -2  -4 -11    2.01    0.77
   2   4  11    1.55    0.73
  -3  -4 -11   -0.44    0.65
  -3  -5  11   -0.96    0.48
   2  -5 -11   -0.86    0.52
   2  -5 -11   -0.51    0.70
  -2  -5  11   -0.55    0.40
  -2   5  11   -0.16    0.68
   1  -5 -11    2.23    0.91
   1  -5 -11    1.98    0.61
  -1   5  11    1.77    0.81
   0  -5 -11   -0.34    0.67
   0  -5 -11    0.84    0.54
   0   5  11    0.80    0.71
  -1  -5 -11    0.31    0.50
  -1  -5 -11    0.16    0.72
   1   5  11    0.21    0.73
  -2  -5 -11    0.48    0.77
  -2  -5 -11   -0.43    0.45
   2   5  11    1.07    0.76
   4   0 -12   28.10    1.62
  -3   0  12    0.08    0.58
   3   0 -12    1.28    0.64
   2   0 -12   47.09    1.76
  -2   0  12   43.74    1.70
   1   0 -12   48.84    1.72
   0   0 -12    2.66    0.56
   1   0  12   28.62    1.21
  -1   0 -12   31.82    1.24
   2   0  12    3.15    0.65
  -2   0 -12    4.27    0.67
   4  -1 -12    4.15    0.87
   4   1 -12    5.07    0.90
   3  -1 -12    9.17    1.02
  -3  -1  12    6.46    0.87
   3   1 -12    6.73    0.88
   2  -1 -12   -0.55    0.55
  -2  -1  12    0.80    0.52
   2   1 -12   -0.18    0.45
  -2   1  12    0.04    0.57
   1  -1 -12   11.59    1.02
   1   1 -12   12.81    0.87
  -1   1  12    9.52    0.94
   0  -1 -12   33.27    1.46
   0   1 -12   37.97    1.21
   0   1  12   35.70    1.49
  -1  -1 -12    0.46    0.48
   1   1  12   -0.20    0.51
  -2  -1 -12   45.76    1.77
  -3  -1 -12   21.35    1.34
   4  -2 -12    0.02    0.72
   4   2 -12    0.92    0.67
  -4   2  12    0.64    0.76
   3  -2 -12    0.77    0.71
  -3  -2  12    0.68    0.57
   3   2 -12    0.58    0.55
  -2  -2  12    0.16    0.47
   2  -2 -12    0.44    0.62
   2   2 -12    0.60    0.49
   1  -2 -12    3.24    0.77
   1   2 -12    2.58    0.46
   0  -2 -12    2.26    0.65
  -1  -2 -12    8.25    0.92
  -2  -2 -12    4.45    0.80
  -3  -2 -12    3.70    0.85
   3  -3 -12   -0.02    0.69
   3  -3 -12    0.79    0.43
  -3  -3  12    0.25    0.57
   3   3 -12    0.05    0.55
  -3   3  12    0.45    0.69
   2  -3 -12    1.25    0.72
  -2  -3  12    0.45    0.49
   2   3 -12    0.76    0.48
  -2   3  12    2.67    0.75
   1  -3 -12    2.01    0.76
   0  -3 -12    3.42    0.81
  -1  -3 -12   -0.28    0.57
  -2  -3 -12   10.62    1.13
  -3  -4  12   -0.38    0.54
   3  -4 -12   -0.10    0.51
   3  -4 -12   -0.14    0.77
  -3   4  12   -0.54    0.65
   3   4 -12    0.35    0.54
  -2  -4  12   12.80    0.90
   2  -4 -12   15.81    1.42
   2  -4 -12   15.21    0.93
  -2   4  12   16.22    1.35
   1  -4 -12   15.28    0.81
   1  -4 -12   17.11    1.45
  -1   4  12   14.86    1.26
   0  -4 -12    0.17    0.72
   0   4  12    0.09    0.64
  -1  -4 -12   11.58    1.22
  -2  -4 -12    0.42    0.67
  -2  -5  12    0.83    0.54
   1  -5 -12   22.55    1.13
   1  -5 -12   17.46    1.55
  -1   5  12   17.30    1.43
   0  -5 -12   21.15    1.08
   0  -5 -12   21.98    1.65
   0   5  12   22.38    1.57
  -3   0  13   -0.69    0.61
   3   0 -13   -0.90    0.54
   2   0 -13   -0.33    0.57
  -2   0  13   -0.32    0.58
   1   0 -13   -0.27    0.54
   0   0 -13    0.09    0.44
   0   0  13   -0.85    0.49
  -1   0 -13   -0.19    0.40
   1   0  13    0.48    0.55
   2   0  13   -1.32    0.50
  -2   0 -13   -0.64    0.46
   3  -1 -13    5.31    0.92
  -3  -1  13    5.25    0.89
   3   1 -13    5.26    0.85
   2  -1 -13   10.33    1.07
  -2  -1  13    7.55    0.88
   2   1 -13    8.64    0.87
  -2   1  13    7.83    0.97
   1  -1 -13    9.61    0.99
   1   1 -13    9.58    0.84
   0  -1 -13   16.71    1.13
  -1  -1 -13    0.71    0.56
   2  -1  13    6.23    0.73
  -2  -1 -13    8.00    0.92
  -3  -2  13    1.12    0.63
   3  -2 -13   -0.07    0.66
   3   2 -13    1.19    0.62
  -2  -2  13   27.78    1.33
   2  -2 -13   29.16    1.66
   2   2 -13   36.46    1.41
   1  -2 -13   35.78    1.77
   0  -2 -13    0.65    0.63
  -1  -2 -13   18.54    1.25
  -2  -2 -13   15.94    1.22
   2  -3 -13    6.17    1.03
  -2  -3  13    6.12    0.75
   1  -3 -13    9.80    1.19
   0  -3 -13   21.38    1.46
  -1  -3 -13    0.37    0.63
  -2  -4  13    7.03    0.80
   1  -4 -13   16.38    1.50
   0  -4 -13    1.96    0.80
  -2   0  14    9.44    1.04
   2   0 -14   11.92    1.11
   1   0 -14   48.77    1.86
   0   0  14    7.08    0.91
   0   0 -14    6.81    0.77
   1   0  14   16.05    1.11
   2  -1 -14    4.42    0.89
  -2  -1  14    5.37    0.82
   2   1 -14    5.83    0.81
  -2   1  14    5.15    0.92
   1  -1 -14   -0.90    0.57
   0  -1 -14    4.44    0.80
  -1  -1 -14    7.88    0.88
   2  -2 -14    1.86    0.80
  -2  -2  14    1.27    0.58
   1  -2 -14   -0.30    0.70
   0  -2 -14    1.81    0.72
  -1  -2 -14    0.01    0.59
   0   0   0    0.00    0.00
;
_shelx_hkl_checksum     12168
_shelx_res_file
;
    HR634_0m.res created by SHELXL-2014/7
TITL HR634_0m in P2(1)/c
CELL 0.71073 5.2243 6.7414 11.2772 90.000 94.820 90.000
ZERR 4.00    0.0003 0.0004  0.0006  0.000  0.002  0.000
LATT 1
SYMM -x, y+1/2, -z+1/2
SFAC C  H  O  S
UNIT 8 24 4 4
LIST 6 ! automatically inserted. Change 6 to 4 for CHECKCIF!!
OMIT -3 56
L.S. 5
ACTA
MPLA 3 C1 C2 O1 S1
BOND $H
SIZE  0.155  0.168  0.214
FMAP 2
PLAN 7
TEMP -173
WGHT    0.023800    0.153100
FVAR       0.36640   0.02664   0.03341
S1    4    0.182324    0.149606    0.192833    11.00000    0.01277    0.02359 =
         0.01698   -0.00362    0.00161   -0.00180
O1    3   -0.104401    0.135797    0.167584    11.00000    0.01147    0.03531 =
         0.02694   -0.00693    0.00297   -0.00077
C1    1    0.313935   -0.063324    0.127078    11.00000    0.01589    0.01939 =
         0.02093    0.00000    0.00302    0.00031
AFIX 137
H11   2    0.266264   -0.182533    0.169823    11.00000   21.00000
H12   2    0.501501   -0.051777    0.131689    11.00000   21.00000
H13   2    0.246496   -0.072886    0.043521    11.00000   21.00000
AFIX   0
C2    1    0.290484    0.330745    0.092796    11.00000    0.02359    0.01977 =
         0.03117    0.00180    0.00415   -0.00013
AFIX 137
H21   2    0.221673    0.299400    0.011431    11.00000   31.00000
H22   2    0.478623    0.329886    0.097173    11.00000   31.00000
H23   2    0.230501    0.462335    0.114898    11.00000   31.00000
AFIX   0
HKLF 4 1 1 0 0 0 1 0 0 0 1
REM  HR634_0m in P2(1)/c
REM R1 =  0.0242 for     801 Fo > 4sig(Fo)  and  0.0322 for all     938 data
REM     41 parameters refined using      0 restraints
END
WGHT      0.0238      0.1531
REM Highest difference peak  0.256,  deepest hole -0.254,  1-sigma level  0.050
Q1    1   0.2550  0.0459  0.1461  11.00000  0.05    0.26
Q2    1   0.2368  0.1729  0.2619  11.00000  0.05    0.24
Q3    1   0.2175  0.2419  0.1355  11.00000  0.05    0.23
Q4    1  -0.1379  0.2108  0.1250  11.00000  0.05    0.21
Q5    1   0.0311  0.1293  0.1839  11.00000  0.05    0.17
Q6    1  -0.1314  0.1884  0.2401  11.00000  0.05    0.16
Q7    1   0.1989  0.4590  0.1572  11.00000  0.05    0.15
;
_shelx_res_checksum     80941
