# Supplementary material for: Structural parameters of dimethyl sulfoxide, DMSO, at 100 K, based on a redetermination by use of high-quality single-crystal X-ray data
Source: Acta Crystallogr E Crystallogr Commun. 2017 Sep 5;73(Pt 10):1405–8. doi: 10.1107/S2056989017012464 (PMC5730283; doi:10.1107/S2056989017012464)
Supplement: Supplementary file 2 [file e-73-01405-Isup2.hkl]

data_I                                                                          
_shelx_title ' HR634_0m in P2(1)/c'                                             
_shelx_refln_list_code          4                                               
_shelx_F_calc_maximum       84.37                                               
_exptl_crystal_F_000       168.00                                               
_reflns_d_resolution_high  0.7583                                               
                                                                                
loop_                                                                           
 _space_group_symop_operation_xyz                                               
 'x, y, z'                                                                      
 '-x, y+1/2, -z+1/2'                                                            
 '-x, -y, -z'                                                                   
 'x, -y-1/2, z-1/2'                                                             
                                                                                
_cell_length_a     5.2243                                                       
_cell_length_b     6.7414                                                       
_cell_length_c    11.2772                                                       
_cell_angle_alpha  90.000                                                       
_cell_angle_beta   94.820                                                       
_cell_angle_gamma  90.000                                                       
                                                                                
_shelx_F_squared_multiplier     1.000                                           
                                                                                
loop_                                                                           
 _refln_index_h                                                                 
 _refln_index_k                                                                 
 _refln_index_l                                                                 
 _refln_F_squared_calc                                                          
 _refln_F_squared_meas                                                          
 _refln_F_squared_sigma                                                         
 _refln_observed_status                                                         
   1   0   0        753.57        821.13         5.93 o                         
   2   0   0       2428.11       2641.92        31.88 o                         
   3   0   0        734.65        773.89         9.17 o                         
   4   0   0         51.34         42.73         2.45 o                         
   5   0   0          6.56          6.85         1.99 o                         
   6   0   0        199.99        189.46         5.58 o                         
   1   1   0       1272.79       1228.21         6.64 o                         
   2   1   0         84.10         67.90         1.29 o                         
   3   1   0        468.71        541.80         4.79 o                         
   4   1   0        617.91        620.91         6.15 o                         
   5   1   0         49.39         46.91         2.08 o                         
   6   1   0         92.36         97.12         3.19 o                         
   0   2   0        211.42        226.38         6.27 o                         
   1   2   0        118.26        126.99         1.40 o                         
   2   2   0         46.07         49.89         1.26 o                         
   3   2   0        143.39        153.09         2.39 o                         
   4   2   0          1.27          0.20         1.00 o                         
   5   2   0         29.40         31.55         1.87 o                         
   6   2   0          4.19          2.52         1.56 o                         
   1   3   0         36.46         46.97         1.08 o                         
   2   3   0         36.98         43.35         1.15 o                         
   3   3   0         30.94         31.50         1.30 o                         
   4   3   0        229.31        234.19         3.87 o                         
   5   3   0          0.66         -0.03         1.21 o                         
   6   3   0         58.41         64.30         2.87 o                         
   0   4   0       1736.74       1721.19        13.64 o                         
   1   4   0        329.67        344.18         3.16 o                         
   2   4   0        221.76        217.24         2.59 o                         
   3   4   0        407.37        402.02         4.36 o                         
   4   4   0         40.62         43.19         2.02 o                         
   5   4   0         34.86         41.80         2.27 o                         
   6   4   0         45.76         46.14         3.23 o                         
   1   5   0        797.18        770.62         6.04 o                         
   2   5   0         22.01         20.43         1.22 o                         
   3   5   0        246.19        226.27         3.36 o                         
   4   5   0        189.17        184.50         3.89 o                         
   5   5   0         68.77         66.99         2.83 o                         
   0   6   0        438.01        441.91         6.26 o                         
   1   6   0         76.93         78.86         1.89 o                         
   2   6   0        122.95        119.06         2.78 o                         
   3   6   0        211.64        208.71         3.69 o                         
   4   6   0          2.30          0.47         1.73 o                         
   5   6   0         45.96         40.00         6.53 o                         
   1   7   0         57.43         61.33         2.65 o                         
   2   7   0         17.56         20.34         3.10 o                         
   3   7   0          2.34          1.12         1.89 o                         
   4   7   0          3.94          1.48         2.53 o                         
   0   8   0          0.42          0.63         3.18 o                         
   1   8   0         31.77         28.95         2.91 o                         
   2   8   0          3.38          1.37         2.06 o                         
  -6   1   1        124.23        129.45         3.41 o                         
  -5   1   1         59.87         57.56         2.23 o                         
  -4   1   1        388.77        373.91         4.54 o                         
  -3   1   1        379.09        417.05         4.07 o                         
  -2   1   1         16.10         28.73         0.93 o                         
  -1   1   1        944.14        932.31         7.01 o                         
   0   1   1        749.33        741.82         4.49 o                         
   1   1   1        248.09        226.07         1.68 o                         
   2   1   1         35.70         31.30         0.88 o                         
   3   1   1         72.39         86.48         1.96 o                         
   4   1   1         99.97        109.93         2.81 o                         
   5   1   1         58.60         55.09         3.36 o                         
   6   1   1         11.41         11.03         1.88 o                         
  -6   2   1          0.38          1.34         1.44 o                         
  -5   2   1        342.92        338.70         4.81 o                         
  -4   2   1         22.81         29.54         1.61 o                         
  -3   2   1       1191.47       1179.05         9.07 o                         
  -2   2   1        324.34        307.70         3.23 o                         
  -1   2   1       2819.17       2986.54        16.97 o                         
   0   2   1       1754.65       1748.05         9.25 o                         
   1   2   1        556.40        543.26         3.50 o                         
   2   2   1          0.93          0.57         0.50 o                         
   3   2   1       1447.08       1460.27        10.62 o                         
   4   2   1        823.41        808.91         7.79 o                         
   5   2   1        122.09        124.55         3.00 o                         
   6   2   1        282.84        281.99         5.02 o                         
  -6   3   1        234.95        244.01         5.63 o                         
  -5   3   1          2.16          2.11         1.28 o                         
  -4   3   1       1177.36       1171.65        10.45 o                         
  -3   3   1        743.93        748.10         6.27 o                         
  -2   3   1        289.21        311.69         3.00 o                         
  -1   3   1        974.10        991.54         5.95 o                         
   0   3   1         30.01         26.77         0.88 o                         
   1   3   1          0.09         -0.24         0.49 o                         
   2   3   1        226.64        226.20         2.38 o                         
   3   3   1         11.53         14.76         1.07 o                         
   4   3   1        430.39        427.27         5.23 o                         
   5   3   1        254.84        261.26         6.80 o                         
   6   3   1        102.71         97.99         3.25 o                         
  -6   4   1         32.10         31.20         2.84 o                         
  -5   4   1         97.66         95.84         3.05 o                         
  -4   4   1          0.23          0.27         1.19 o                         
  -3   4   1        116.31        120.53         2.45 o                         
  -2   4   1        128.83        127.30         2.05 o                         
  -1   4   1         13.11         24.25         3.06 o                         
   0   4   1        470.28        484.37         4.00 o                         
   1   4   1        135.57        143.81         2.02 o                         
   2   4   1         51.91         53.14         1.39 o                         
   3   4   1        165.03        168.25         2.68 o                         
   4   4   1         74.34         78.95         2.41 o                         
   5   4   1          3.17          2.53         1.45 o                         
   6   4   1        110.95        118.34         5.41 o                         
  -5   5   1          7.05          7.42         1.70 o                         
  -4   5   1          2.13          3.19         1.43 o                         
  -3   5   1          4.63          4.96         1.23 o                         
  -2   5   1         70.43         72.10         1.90 o                         
  -1   5   1          2.52          2.07         1.02 o                         
   0   5   1         62.58         63.65         1.65 o                         
   1   5   1          5.46          5.51         0.89 o                         
   2   5   1          1.53          1.07         0.97 o                         
   3   5   1         44.00         49.55         2.22 o                         
   4   5   1          0.03         -1.60         1.56 o                         
   5   5   1         12.61          9.37         2.53 o                         
  -5   6   1         14.37         14.65         2.51 o                         
  -4   6   1          1.23         -0.20         1.46 o                         
  -3   6   1         18.59         20.85         1.65 o                         
  -2   6   1         49.97         50.69         1.88 o                         
  -1   6   1          2.04          1.07         0.96 o                         
   0   6   1        411.16        409.18         4.16 o                         
   1   6   1        159.47        160.06         3.08 o                         
   2   6   1         89.45         86.19         2.73 o                         
   3   6   1        173.22        171.58         4.21 o                         
   4   6   1         26.12         30.26         2.78 o                         
  -4   7   1        307.44        311.43         7.06 o                         
  -3   7   1        174.75        174.63         3.86 o                         
  -2   7   1         94.58        102.81         3.03 o                         
  -1   7   1        175.92        177.72         3.42 o                         
   0   7   1          9.94          8.18         1.52 o                         
   1   7   1          6.07          5.18         1.62 o                         
   2   7   1         97.38         95.84         3.65 o                         
   3   7   1          9.80         10.85         2.23 o                         
   4   7   1        163.42        175.81         5.95 o                         
  -2   8   1         83.03         78.06         5.99 o                         
  -1   8   1         23.44         17.87         2.31 o                         
   0   8   1        130.01        123.99         4.40 o                         
   1   8   1         57.96         51.61         3.32 o                         
   2   8   1          5.06          3.90         2.19 o                         
  -6   0   2         27.30         28.16         2.92 o                         
  -5   0   2        377.80        382.17         7.19 o                         
  -4   0   2          4.75          9.81         1.77 o                         
  -3   0   2          2.43          9.68         1.27 o                         
  -2   0   2          0.31          2.99         0.84 o                         
  -1   0   2        889.31        807.68         6.22 o                         
   0   0   2       2023.86       2026.37        27.52 o                         
   1   0   2       7118.48       7089.22        61.29 o                         
   2   0   2        513.02        602.30         8.83 o                         
   3   0   2       3078.16       3283.68        27.04 o                         
   4   0   2        422.04        408.54         6.57 o                         
   5   0   2         20.96         29.53         2.45 o                         
   6   0   2        195.30        210.19         7.12 o                         
  -6   1   2        177.60        177.85         3.90 o                         
  -5   1   2         14.83          9.90         1.46 o                         
  -4   1   2        650.76        625.42         6.23 o                         
  -3   1   2        779.55        829.58         6.21 o                         
  -2   1   2          0.92          2.02         0.55 o                         
  -1   1   2       1232.85       1232.34         7.42 o                         
   0   1   2       2908.45       2928.70        31.39 o                         
   1   1   2         78.40         89.68         1.22 o                         
   2   1   2        692.46        698.05         6.00 o                         
   3   1   2        133.05        124.25         2.18 o                         
   4   1   2        195.11        209.28         3.08 o                         
   5   1   2        123.65        121.67         2.91 o                         
   6   1   2         17.89         17.55         1.93 o                         
  -6   2   2          0.48          0.10         1.44 o                         
  -5   2   2         22.78         23.89         1.76 o                         
  -4   2   2         30.80         36.89         1.76 o                         
  -3   2   2         20.54         23.43         1.22 o                         
  -2   2   2         94.75        102.24         1.76 o                         
  -1   2   2          9.57         15.30         0.59 o                         
   0   2   2         62.97         63.04         1.21 o                         
   1   2   2         78.34         73.16         1.20 o                         
   2   2   2          4.84          3.95         0.61 o                         
   3   2   2        108.12        114.54         2.05 o                         
   4   2   2         87.03         92.98         2.28 o                         
   5   2   2         14.81         14.25         1.47 o                         
   6   2   2         29.36         28.46         2.11 o                         
  -6   3   2          3.26          2.79         1.59 o                         
  -5   3   2         10.49          8.59         1.48 o                         
  -4   3   2        118.39        122.86         2.81 o                         
  -3   3   2        358.69        360.20         4.19 o                         
  -2   3   2         16.40         22.63         1.09 o                         
  -1   3   2        456.87        464.81         3.53 o                         
   0   3   2         11.79         10.90         0.63 o                         
   1   3   2         42.38         48.01         1.12 o                         
   2   3   2          0.06          0.25         0.62 o                         
   3   3   2         40.25         41.68         1.62 o                         
   4   3   2         12.12         14.20         1.64 o                         
   5   3   2         40.82         40.52         2.72 o                         
   6   3   2         26.20         27.62         2.58 o                         
  -6   4   2          0.01         -2.47         1.65 o                         
  -5   4   2        128.66        123.70         4.28 o                         
  -4   4   2         55.97         54.79         2.17 o                         
  -3   4   2         22.58         24.21         1.50 o                         
  -2   4   2        104.08         98.69         1.94 o                         
  -1   4   2          1.41          2.22         0.72 o                         
   0   4   2        553.45        556.74         4.74 o                         
   1   4   2        562.52        554.48         4.49 o                         
   2   4   2         62.41         61.94         1.62 o                         
   3   4   2        753.72        732.20         6.87 o                         
   4   4   2        262.82        252.03         4.70 o                         
   5   4   2         13.98         19.84         2.68 o                         
  -5   5   2         43.45         42.65         2.98 o                         
  -4   5   2        372.10        381.08         5.45 o                         
  -3   5   2        210.94        200.79         3.39 o                         
  -2   5   2         17.01         10.81         1.10 o                         
  -1   5   2        387.59        379.20         4.16 o                         
   0   5   2       1184.09       1120.74         8.45 o                         
   1   5   2         24.56         23.70         1.23 o                         
   2   5   2        627.87        609.82         6.05 o                         
   3   5   2          7.90          7.79         1.47 o                         
   4   5   2        141.02        131.63         4.24 o                         
   5   5   2         36.56         40.13         3.48 o                         
  -5   6   2         78.77         83.05         3.58 o                         
  -4   6   2         37.88         36.90         2.35 o                         
  -3   6   2         34.05         34.58         1.90 o                         
  -2   6   2        147.59        150.52         2.77 o                         
  -1   6   2         11.05          6.91         1.28 o                         
   0   6   2        127.88        132.10         3.03 o                         
   1   6   2        257.45        254.61         4.04 o                         
   2   6   2          0.27         -0.29         1.24 o                         
   3   6   2        274.07        268.76         5.17 o                         
   4   6   2        128.34        125.68         4.40 o                         
  -4   7   2          3.59          5.18         1.76 o                         
  -3   7   2          0.52          3.01         1.57 o                         
  -2   7   2          0.01         -2.30         1.53 o                         
  -1   7   2          5.05          3.93         1.49 o                         
   0   7   2         21.33         22.91         1.85 o                         
   1   7   2          1.40          1.59         1.56 o                         
   2   7   2         63.96         68.45         3.05 o                         
   3   7   2          9.87          8.97         2.06 o                         
   4   7   2         16.70         17.72         3.09 o                         
  -2   8   2         33.40         38.30         3.09 o                         
  -1   8   2         39.66         38.46         2.60 o                         
   0   8   2         32.60         32.37         3.90 o                         
   1   8   2          3.82          3.67         1.98 o                         
   2   8   2          0.08          3.68         2.10 o                         
  -6   1   3        109.65        106.73         3.24 o                         
  -5   1   3          0.66          1.50         1.24 o                         
  -4   1   3        300.90        290.94         4.02 o                         
  -3   1   3        350.14        350.57         3.53 o                         
  -2   1   3          5.51          5.78         0.66 o                         
  -1   1   3        720.02        721.31         4.72 o                         
   0   1   3       2649.88       2649.11        20.44 o                         
   1   1   3         32.95         34.88         1.02 o                         
   2   1   3        496.40        504.11         4.00 o                         
   3   1   3        114.44        114.99         1.95 o                         
   4   1   3          3.86          4.24         1.04 o                         
   5   1   3         12.04         14.36         1.47 o                         
   6   1   3         15.13         12.97         1.78 o                         
  -6   2   3         39.50         41.79         2.37 o                         
  -5   2   3        101.03         97.18         2.99 o                         
  -4   2   3        978.56        960.46         8.50 o                         
  -3   2   3         99.29        101.38         2.07 o                         
  -2   2   3       1054.74       1081.98         7.15 o                         
  -1   2   3        109.78         95.54         1.42 o                         
   0   2   3       1737.22       1739.47        14.91 o                         
   1   2   3        152.15        139.08         2.06 o                         
   2   2   3         64.40         75.58         1.41 o                         
   3   2   3        476.13        471.51         4.72 o                         
   4   2   3        711.86        694.59         7.11 o                         
   5   2   3         20.83         20.67         2.01 o                         
   6   2   3        410.33        420.86        10.15 o                         
  -6   3   3         61.07         64.87         2.80 o                         
  -5   3   3         46.58         49.15         2.28 o                         
  -4   3   3        174.60        176.53         3.27 o                         
  -3   3   3       1254.76       1237.12         9.71 o                         
  -2   3   3         90.79         87.05         1.86 o                         
  -1   3   3       2424.21       2561.20        15.14 o                         
   0   3   3       1618.96       1613.43        10.37 o                         
   1   3   3          0.56          0.14         0.55 o                         
   2   3   3        344.99        327.54         3.22 o                         
   3   3   3        337.72        330.44         3.93 o                         
   4   3   3          8.80          8.78         1.62 o                         
   5   3   3        201.69        192.64         5.45 o                         
   6   3   3         46.86         41.39         3.63 o                         
  -6   4   3          3.60          2.28         1.64 o                         
  -5   4   3         99.26        108.34         3.05 o                         
  -4   4   3         96.19         96.72         2.65 o                         
  -3   4   3          0.08         -0.09         1.00 o                         
  -2   4   3        116.97        118.79         2.26 o                         
  -1   4   3        153.20        151.41         2.75 o                         
   0   4   3         59.58         60.47         1.44 o                         
   1   4   3        322.40        320.09         3.66 o                         
   2   4   3          0.01          0.93         0.75 o                         
   3   4   3        134.89        132.73         2.75 o                         
   4   4   3         52.48         53.64         2.95 o                         
   5   4   3          8.31          8.08         2.38 o                         
  -5   5   3          8.55          7.80         1.60 o                         
  -4   5   3         25.55         24.39         1.75 o                         
  -3   5   3          7.63          7.72         1.27 o                         
  -2   5   3          5.82          8.69         1.22 o                         
  -1   5   3         11.32          9.99         1.12 o                         
   0   5   3         23.11         21.71         1.38 o                         
   1   5   3         38.62         39.31         1.58 o                         
   2   5   3          7.14          7.52         1.36 o                         
   3   5   3          0.65         -0.03         1.26 o                         
   4   5   3          5.18          5.59         2.02 o                         
   5   5   3          6.12          6.76         2.51 o                         
  -4   6   3         47.48         51.95         3.01 o                         
  -3   6   3          0.35         -0.02         1.23 o                         
  -2   6   3          6.88          9.30         1.53 o                         
  -1   6   3         22.53         19.37         1.67 o                         
   0   6   3          8.91         10.92         1.76 o                         
   1   6   3        149.94        142.87         4.08 o                         
   2   6   3          1.09          0.15         1.45 o                         
   3   6   3        196.83        196.73         4.48 o                         
   4   6   3         64.47         58.86         3.44 o                         
  -4   7   3         40.73         43.31         3.05 o                         
  -3   7   3        345.64        349.73         8.02 o                         
  -2   7   3          7.52          7.28         2.03 o                         
  -1   7   3        421.87        426.49         6.42 o                         
   0   7   3        196.10        194.34         4.31 o                         
   1   7   3          1.20         -0.83         1.37 o                         
   2   7   3         66.69         60.88         2.93 o                         
   3   7   3        114.68        114.18         3.93 o                         
  -2   8   3        142.45        146.20         5.39 o                         
  -1   8   3         45.66         44.43         3.08 o                         
   0   8   3         64.53         70.53         3.04 o                         
   1   8   3         91.75         98.56         3.67 o                         
   2   8   3          1.15          0.71         1.93 o                         
  -6   0   4        224.08        237.26         6.33 o                         
  -5   0   4        669.01        645.91         9.89 o                         
  -4   0   4       1161.41       1128.51        13.37 o                         
  -3   0   4         19.34         20.21         1.65 o                         
  -2   0   4        101.86         93.72         2.20 o                         
  -1   0   4        140.66        132.76         2.08 o                         
   0   0   4       1114.00       1140.69        19.28 o                         
   1   0   4        525.62        482.20         5.25 o                         
   2   0   4        412.69        399.43         5.15 o                         
   3   0   4        626.09        641.70         7.61 o                         
   4   0   4        874.83        866.24        10.49 o                         
   5   0   4          1.66         -1.24         1.58 o                         
   6   0   4        226.04        236.17         7.14 o                         
  -6   1   4         99.20        100.25         3.16 o                         
  -5   1   4         96.39         96.59         3.01 o                         
  -4   1   4        144.39        142.15         2.72 o                         
  -3   1   4        631.75        615.73         5.09 o                         
  -2   1   4          1.19         -0.15         0.53 o                         
  -1   1   4       1219.44       1232.96         7.52 o                         
   0   1   4       1361.28       1328.52        11.29 o                         
   1   1   4        373.85        371.06         4.60 o                         
   2   1   4        354.12        349.46         3.22 o                         
   3   1   4       1019.14       1035.34         7.66 o                         
   4   1   4         66.43         67.90         2.25 o                         
   5   1   4        222.32        231.69         5.56 o                         
   6   1   4         69.39         74.61         4.12 o                         
  -6   2   4          2.16          3.47         1.55 o                         
  -5   2   4         10.76         10.67         1.51 o                         
  -4   2   4         89.36         85.42         2.29 o                         
  -3   2   4         16.95         17.36         1.10 o                         
  -2   2   4        127.26        134.48         2.26 o                         
  -1   2   4         90.36         86.34         1.64 o                         
   0   2   4         34.60         41.98         1.63 o                         
   1   2   4         11.99         10.09         1.14 o                         
   2   2   4         22.96         21.01         0.94 o                         
   3   2   4          0.10         -1.21         0.81 o                         
   4   2   4         81.60         80.15         2.67 o                         
   5   2   4         15.32         17.23         2.41 o                         
   6   2   4         40.39         30.16         3.04 o                         
  -6   3   4          0.54         -1.56         1.57 o                         
  -5   3   4          0.04         -1.21         1.27 o                         
  -4   3   4          2.20          3.61         1.15 o                         
  -3   3   4         87.60         84.53         2.03 o                         
  -2   3   4         53.67         55.59         1.58 o                         
  -1   3   4        366.32        377.60         4.07 o                         
   0   3   4        339.49        335.91         4.15 o                         
   1   3   4          0.02         -0.43         0.92 o                         
   2   3   4         17.61         15.06         1.04 o                         
   3   3   4         79.59         83.87         2.29 o                         
   4   3   4         49.47         50.33         2.38 o                         
   5   3   4         23.70         25.16         2.72 o                         
   6   3   4         16.15         11.65         3.87 o                         
  -6   4   4         52.87         46.03         4.18 o                         
  -5   4   4        143.57        140.88         3.41 o                         
  -4   4   4        457.25        444.59         5.42 o                         
  -3   4   4         60.86         51.64         2.06 o                         
  -2   4   4        110.22        115.12         2.58 o                         
  -1   4   4        207.26        201.66         3.17 o                         
   0   4   4         11.05          9.78         1.08 o                         
   1   4   4        127.69        120.52         2.53 o                         
   2   4   4         53.43         54.27         1.81 o                         
   3   4   4        155.21        156.46         3.92 o                         
   4   4   4        302.00        294.39         5.20 o                         
   5   4   4          2.45          0.75         2.21 o                         
  -5   5   4        114.77        115.04         3.46 o                         
  -4   5   4        192.90        198.15         4.40 o                         
  -3   5   4        305.58        333.97         4.93 o                         
  -2   5   4          0.03         -0.99         1.13 o                         
  -1   5   4        150.86        166.27         3.42 o                         
   0   5   4        640.70        610.12         6.82 o                         
   1   5   4        285.92        267.16         3.71 o                         
   2   5   4        392.66        367.12         5.14 o                         
   3   5   4        651.81        627.36         9.35 o                         
   4   5   4          0.00         -2.55         1.73 o                         
   5   5   4        114.75        115.91         5.85 o                         
  -4   6   4        182.65        181.89         6.76 o                         
  -3   6   4          9.64          6.94         1.78 o                         
  -2   6   4        146.23        152.63         4.89 o                         
  -1   6   4        114.57        111.83         3.19 o                         
   0   6   4          0.04         -1.22         1.29 o                         
   1   6   4         78.94         81.22         2.55 o                         
   2   6   4        101.51        103.09         2.75 o                         
   3   6   4          7.25          6.13         1.69 o                         
   4   6   4        196.09        202.77         6.80 o                         
  -3   7   4         18.12         16.63         2.49 o                         
  -2   7   4          0.63          0.80         1.72 o                         
  -1   7   4          0.34         -2.32         1.55 o                         
   0   7   4          0.22         -0.80         1.56 o                         
   1   7   4         10.42         10.21         1.90 o                         
   2   7   4          0.28         -2.35         1.57 o                         
   3   7   4         34.02         29.77         2.59 o                         
  -2   8   4         18.53         19.95         2.67 o                         
  -1   8   4         32.12         30.49         2.60 o                         
   0   8   4         25.24         23.05         2.43 o                         
   1   8   4          2.58          0.42         1.65 o                         
   2   8   4         15.31         13.10         2.28 o                         
  -6   1   5         14.05         16.67         1.89 o                         
  -5   1   5        125.45        122.35         3.06 o                         
  -4   1   5          3.34          0.85         1.05 o                         
  -3   1   5        117.96        114.37         2.05 o                         
  -2   1   5          6.11          4.72         0.68 o                         
  -1   1   5        103.06        101.59         1.47 o                         
   0   1   5        808.74        786.29         7.30 o                         
   1   1   5        373.57        379.14         3.83 o                         
   2   1   5        413.39        406.83         3.97 o                         
   3   1   5        663.05        664.03         5.23 o                         
   4   1   5         11.25         11.57         1.46 o                         
   5   1   5         38.67         44.32         2.80 o                         
   6   1   5         31.27         34.14         3.44 o                         
  -6   2   5         25.50         25.78         2.14 o                         
  -5   2   5         86.79         83.84         2.74 o                         
  -4   2   5        583.98        567.33         5.71 o                         
  -3   2   5        789.45        751.57         5.97 o                         
  -2   2   5         77.18         80.00         1.73 o                         
  -1   2   5       2493.02       2475.72        15.45 o                         
   0   2   5        265.28        263.83         3.86 o                         
   1   2   5        368.26        355.47         4.66 o                         
   2   2   5         92.66         91.87         2.24 o                         
   3   2   5         24.58         22.18         1.30 o                         
   4   2   5        138.54        143.62         3.39 o                         
   5   2   5         77.49         79.14         3.74 o                         
   6   2   5         58.29         51.59         5.21 o                         
  -6   3   5         47.96         47.22         2.53 o                         
  -5   3   5         67.24         72.38         2.93 o                         
  -4   3   5         24.40         23.50         1.50 o                         
  -3   3   5        105.44        108.79         2.21 o                         
  -2   3   5        368.79        364.23         3.79 o                         
  -1   3   5         91.96         98.61         1.87 o                         
   0   3   5       1874.18       1889.11        16.57 o                         
   1   3   5        166.96        165.90         3.85 o                         
   2   3   5        477.84        460.92         5.97 o                         
   3   3   5        633.00        610.52         6.86 o                         
   4   3   5         96.53         97.29         3.11 o                         
   5   3   5         44.52         48.37         3.38 o                         
  -5   4   5         33.87         32.70         2.22 o                         
  -4   4   5        157.36        153.25         3.37 o                         
  -3   4   5         25.65         27.13         1.64 o                         
  -2   4   5         22.88         28.63         1.46 o                         
  -1   4   5        190.94        181.72         4.19 o                         
   0   4   5        165.20        165.55         3.43 o                         
   1   4   5        136.90        130.87         3.58 o                         
   2   4   5        214.21        214.72         4.19 o                         
   3   4   5         18.44         19.80         1.50 o                         
   4   4   5         77.37         79.66         3.07 o                         
   5   4   5          1.43          1.30         2.26 o                         
  -5   5   5          4.58          3.19         1.61 o                         
  -4   5   5          5.47          5.86         1.79 o                         
  -3   5   5          5.46          4.53         1.44 o                         
  -2   5   5         40.40         41.49         2.55 o                         
  -1   5   5         26.03         29.67         1.83 o                         
   0   5   5          4.08          0.88         1.42 o                         
   1   5   5          1.36          3.05         1.46 o                         
   2   5   5          0.25         -0.57         1.09 o                         
   3   5   5         20.02         23.40         2.08 o                         
   4   5   5          0.55         -0.23         1.97 o                         
  -4   6   5        189.27        200.24         5.39 o                         
  -3   6   5         27.04         26.49         2.38 o                         
  -2   6   5         30.11         39.73         2.40 o                         
  -1   6   5         77.94         79.45         2.87 o                         
   0   6   5         60.79         59.63         2.50 o                         
   1   6   5         14.61         14.23         1.56 o                         
   2   6   5         66.33         65.88         2.50 o                         
   3   6   5         11.16         11.78         1.82 o                         
   4   6   5         67.33         62.09         3.65 o                         
  -3   7   5         49.84         48.49         3.32 o                         
  -2   7   5        152.95        156.10         4.44 o                         
  -1   7   5         48.64         48.48         2.70 o                         
   0   7   5        391.00        393.41         6.16 o                         
   1   7   5         18.45         22.49         2.17 o                         
   2   7   5         93.71         93.95         2.95 o                         
   3   7   5        130.50        130.51         4.16 o                         
  -2   8   5         20.76         17.54         2.95 o                         
  -1   8   5        193.26        193.25         4.85 o                         
   0   8   5         20.50         18.15         2.31 o                         
   1   8   5         93.20         92.52         3.33 o                         
  -6   0   6        255.01        247.20         6.57 o                         
  -5   0   6          0.99         -0.29         2.55 o                         
  -4   0   6       1466.51       1441.64        16.24 o                         
  -3   0   6        664.23        656.16         7.66 o                         
  -2   0   6        510.98        545.25         6.05 o                         
  -1   0   6       1403.18       1350.12        15.25 o                         
   0   0   6        804.66        825.28        13.09 o                         
   1   0   6         42.67         49.02         1.62 o                         
   2   0   6        839.74        842.09         9.16 o                         
   3   0   6        267.92        274.39         5.60 o                         
   4   0   6        223.41        239.49         7.49 o                         
   5   0   6        158.11        159.84         9.91 o                         
  -6   1   6          0.80          0.72         1.54 o                         
  -5   1   6        260.66        256.29         4.28 o                         
  -4   1   6        199.57        195.62         3.19 o                         
  -3   1   6         90.30         86.94         1.89 o                         
  -2   1   6        342.62        334.10         3.41 o                         
  -1   1   6         85.37         90.47         1.55 o                         
   0   1   6        552.24        497.34         5.32 o                         
   1   1   6         77.53         83.74         1.99 o                         
   2   1   6         60.09         51.94         1.64 o                         
   3   1   6        469.01        467.23         5.12 o                         
   4   1   6        331.14        321.29         6.14 o                         
   5   1   6         26.72         23.57         3.82 o                         
  -6   2   6          6.55          7.33         1.74 o                         
  -5   2   6          0.00          0.44         1.29 o                         
  -4   2   6         24.80         26.11         1.66 o                         
  -3   2   6         93.68         90.25         1.88 o                         
  -2   2   6          1.87          0.48         0.74 o                         
  -1   2   6        300.67        299.20         3.90 o                         
   0   2   6         19.17         17.77         1.37 o                         
   1   2   6         32.70         31.12         1.63 o                         
   2   2   6         19.44         17.47         1.28 o                         
   3   2   6         19.84         23.20         1.62 o                         
   4   2   6          0.01         -1.87         1.25 o                         
   5   2   6         55.51         48.94         3.47 o                         
  -6   3   6          6.03          3.89         1.83 o                         
  -5   3   6          1.20         -0.97         1.41 o                         
  -4   3   6         14.64         10.58         1.29 o                         
  -3   3   6         11.13          8.47         1.21 o                         
  -2   3   6         29.78         31.11         1.33 o                         
  -1   3   6          0.25         -0.16         1.00 o                         
   0   3   6        216.50        234.41         5.49 o                         
   1   3   6          0.33         -0.16         1.11 o                         
   2   3   6         79.99         78.18         3.11 o                         
   3   3   6         41.08         42.49         2.00 o                         
   4   3   6         28.91         28.72         2.10 o                         
   5   3   6          0.00         -1.28         2.31 o                         
  -5   4   6          7.77          6.35         1.63 o                         
  -4   4   6        397.66        402.60         6.33 o                         
  -3   4   6        273.02        277.12         4.35 o                         
  -2   4   6         81.13         88.63         2.69 o                         
  -1   4   6        655.69        654.04         9.22 o                         
   0   4   6        252.54        249.64         4.25 o                         
   1   4   6         11.79         10.14         2.21 o                         
   2   4   6        216.54        208.12         4.12 o                         
   3   4   6         49.36         48.51         2.38 o                         
   4   4   6         51.50         49.79         2.57 o                         
   5   4   6         61.04         62.15         4.50 o                         
  -5   5   6        324.03        313.20         6.86 o                         
  -4   5   6        113.31        112.77         4.45 o                         
  -3   5   6        195.56        205.19         4.80 o                         
  -2   5   6        152.12        161.44         3.66 o                         
  -1   5   6         35.09         47.39         2.33 o                         
   0   5   6        130.32        142.60         3.66 o                         
   1   5   6        180.31        175.61         4.24 o                         
   2   5   6          5.99          4.25         1.63 o                         
   3   5   6        496.62        485.37         5.65 o                         
   4   5   6        180.05        172.18         4.94 o                         
  -4   6   6        112.24        123.30         4.50 o                         
  -3   6   6        151.10        155.05         4.20 o                         
  -2   6   6         29.15         28.02         2.55 o                         
  -1   6   6        322.30        327.86         5.59 o                         
   0   6   6         38.22         37.71         2.13 o                         
   1   6   6         32.29         34.64         2.09 o                         
   2   6   6         75.42         75.46         2.85 o                         
   3   6   6         50.27         51.35         2.50 o                         
   4   6   6          9.60         13.11         6.85 o                         
  -3   7   6         17.27         19.46         2.73 o                         
  -2   7   6         40.92         45.69         2.84 o                         
  -1   7   6          0.07         -1.11         1.66 o                         
   0   7   6          6.69          5.91         1.77 o                         
   1   7   6          1.12          2.14         1.54 o                         
   2   7   6          9.14          8.45         1.73 o                         
  -1   8   6         65.64         62.49         3.26 o                         
   0   8   6         21.41         23.92         2.45 o                         
  -6   1   7          8.92          6.82         1.75 o                         
  -5   1   7        193.12        193.24         3.76 o                         
  -4   1   7        213.12        206.47         3.26 o                         
  -3   1   7          7.83          7.10         0.95 o                         
  -2   1   7         86.63         87.98         1.82 o                         
  -1   1   7         13.79         13.40         1.23 o                         
   0   1   7          0.41          1.28         0.87 o                         
   1   1   7        193.69        191.78         3.07 o                         
   2   1   7          4.41          4.96         1.37 o                         
   3   1   7        382.04        369.00         4.94 o                         
   4   1   7        158.62        163.52         5.08 o                         
   5   1   7         56.11         51.10         4.63 o                         
  -6   2   7        133.01        132.80         3.80 o                         
  -5   2   7         16.57         15.96         2.39 o                         
  -4   2   7        238.87        237.60         3.48 o                         
  -3   2   7        270.66        251.64         3.63 o                         
  -2   2   7          1.25         -0.40         0.74 o                         
  -1   2   7       1021.82        988.47         8.96 o                         
   0   2   7       1553.31       1511.77        13.74 o                         
   1   2   7         25.70         21.13         1.60 o                         
   2   2   7        805.70        783.82         7.57 o                         
   3   2   7        209.66        217.58         3.55 o                         
   4   2   7         14.70         16.98         1.82 o                         
   5   2   7         92.86         92.42         5.85 o                         
  -5   3   7        283.97        277.51         4.75 o                         
  -4   3   7        164.27        163.43         4.05 o                         
  -3   3   7          1.82         -0.32         1.18 o                         
  -2   3   7        175.78        179.76         3.20 o                         
  -1   3   7        293.32        292.56         4.24 o                         
   0   3   7         78.23         83.43         3.41 o                         
   1   3   7        508.83        516.10         7.45 o                         
   2   3   7          4.66          4.09         1.69 o                         
   3   3   7        464.08        447.34         7.71 o                         
   4   3   7        164.72        164.93         4.08 o                         
   5   3   7         14.00          6.89         2.66 o                         
  -5   4   7         11.18          9.50         2.29 o                         
  -4   4   7        115.20        116.09         3.65 o                         
  -3   4   7         73.65         71.96         2.81 o                         
  -2   4   7         14.07         21.23         1.87 o                         
  -1   4   7         53.97         56.29         2.80 o                         
   0   4   7        157.01        149.55         4.26 o                         
   1   4   7         22.46         23.02         2.30 o                         
   2   4   7        268.34        268.05         8.84 o                         
   3   4   7        140.72        141.93         3.34 o                         
   4   4   7         58.00         55.66         2.75 o                         
  -4   5   7         15.68         14.73         2.48 o                         
  -3   5   7          0.19          2.17         1.57 o                         
  -2   5   7          0.12          2.94         1.48 o                         
  -1   5   7         24.44         26.59         2.15 o                         
   0   5   7          0.48         -0.27         1.36 o                         
   1   5   7         21.46         21.59         2.52 o                         
   2   5   7          4.13          3.47         1.60 o                         
   3   5   7          2.13          3.64         1.34 o                         
   4   5   7          1.69          2.22         1.81 o                         
  -4   6   7         77.07         77.60         3.95 o                         
  -3   6   7         80.26         83.15         5.01 o                         
  -2   6   7         20.78         18.69         2.19 o                         
  -1   6   7        136.34        151.12         3.72 o                         
   0   6   7         78.73         82.56         3.41 o                         
   1   6   7          1.40          0.72         1.61 o                         
   2   6   7         93.30         92.82         3.03 o                         
   3   6   7         63.02         61.33         3.03 o                         
  -3   7   7          2.93          4.79         3.64 o                         
  -2   7   7         88.36         90.21         4.45 o                         
  -1   7   7         90.61         85.58         5.01 o                         
   0   7   7         67.43         71.25         3.03 o                         
   1   7   7        133.98        135.31         5.30 o                         
   2   7   7          9.46          6.82         1.99 o                         
  -6   0   8         23.76         15.87         3.17 o                         
  -5   0   8        183.37        178.73         6.31 o                         
  -4   0   8         34.06         29.70         2.43 o                         
  -3   0   8        708.83        696.58         8.06 o                         
  -2   0   8          1.84          3.40         1.38 o                         
  -1   0   8       1249.52       1215.04        14.41 o                         
   0   0   8        644.80        623.09         8.32 o                         
   1   0   8          5.70         10.47         1.64 o                         
   2   0   8        441.15        420.96         8.33 o                         
   3   0   8        725.58        723.25        18.47 o                         
   5   0   8        241.93        231.42        12.22 o                         
  -6   1   8          4.35          2.32         1.85 o                         
  -5   1   8        132.98        128.50         4.07 o                         
  -4   1   8        431.30        421.67         4.79 o                         
  -3   1   8         76.25         72.75         2.07 o                         
  -2   1   8        377.40        380.88         3.84 o                         
  -1   1   8        560.83        539.12         6.07 o                         
   0   1   8         35.15         28.74         1.53 o                         
   1   1   8        190.11        181.21         3.10 o                         
   2   1   8          1.82          1.89         2.66 o                         
   3   1   8         60.38         51.16         2.85 o                         
   4   1   8         93.44        100.11         5.19 o                         
   5   1   8         14.90         12.16         3.26 o                         
  -5   2   8          1.12          0.30         1.71 o                         
  -4   2   8          0.11         -1.45         1.27 o                         
  -3   2   8         18.23         19.27         1.60 o                         
  -2   2   8         50.36         49.87         1.90 o                         
  -1   2   8         39.16         41.68         1.77 o                         
   0   2   8        174.89        165.04         3.23 o                         
   1   2   8         10.94         13.80         1.78 o                         
   2   2   8         54.72         52.14         2.75 o                         
   3   2   8          5.51          5.79         1.90 o                         
   4   2   8          4.26          2.64         1.87 o                         
   5   2   8          2.93          1.04         3.95 o                         
  -5   3   8         47.91         46.41         3.23 o                         
  -4   3   8         19.14         17.76         2.03 o                         
  -3   3   8         17.97         18.92         1.82 o                         
  -2   3   8          4.61          4.51         1.31 o                         
  -1   3   8        117.40        116.05         3.01 o                         
   0   3   8          0.49         -2.01         1.34 o                         
   1   3   8         57.11         63.76         2.93 o                         
   2   3   8         13.58          9.77         1.83 o                         
   3   3   8         38.76         35.45         2.38 o                         
   4   3   8          0.74          1.38         1.66 o                         
  -5   4   8         33.10         24.90         2.72 o                         
  -4   4   8         20.66         25.91         2.38 o                         
  -3   4   8        191.89        197.30         4.61 o                         
  -2   4   8          6.50          6.31         1.56 o                         
  -1   4   8        360.92        384.75         7.83 o                         
   0   4   8        406.23        408.33         9.22 o                         
   1   4   8          0.03         -0.27         1.70 o                         
   2   4   8        255.12        250.35         6.01 o                         
   3   4   8        218.17        226.90         4.72 o                         
   4   4   8          2.97          0.79         1.81 o                         
  -4   5   8        447.01        448.19         8.13 o                         
  -3   5   8         15.08         14.34         2.06 o                         
  -2   5   8        392.93        399.39         5.90 o                         
  -1   5   8        173.72        185.83         4.31 o                         
   0   5   8         14.69         21.40         2.72 o                         
   1   5   8         91.52         93.75         4.08 o                         
   2   5   8         50.72         51.39         4.23 o                         
   3   5   8         35.31         37.76         2.28 o                         
   4   5   8        170.21        172.70         8.49 o                         
  -3   6   8         92.00         89.41         3.59 o                         
  -2   6   8         62.42         62.48         3.25 o                         
  -1   6   8        119.13        114.23         3.33 o                         
   0   6   8        235.31        233.91         6.26 o                         
   1   6   8          5.70          4.24         2.52 o                         
   2   6   8        104.92        106.65         4.72 o                         
   3   6   8         38.65         36.72         2.39 o                         
  -2   7   8         23.96         14.97         2.30 o                         
  -1   7   8         31.39         29.89         2.45 o                         
   0   7   8          9.70          6.22         2.22 o                         
   1   7   8         19.69         21.58         2.52 o                         
  -5   1   9         30.99         29.51         2.33 o                         
  -4   1   9        345.16        347.84         5.16 o                         
  -3   1   9         38.27         39.97         2.08 o                         
  -2   1   9        223.64        229.72         3.92 o                         
  -1   1   9        168.03        163.92         3.75 o                         
   0   1   9         29.87         34.28         1.75 o                         
   1   1   9          2.98          3.63         1.46 o                         
   2   1   9        146.38        147.78         5.50 o                         
   3   1   9          5.10          4.19         1.64 o                         
   4   1   9        140.99        140.08         5.97 o                         
  -5   2   9        177.41        192.13         5.66 o                         
  -4   2   9          7.83          6.10         1.73 o                         
  -3   2   9        118.16        128.39         3.30 o                         
  -2   2   9         32.28         29.82         1.67 o                         
  -1   2   9         66.19         66.04         2.12 o                         
   0   2   9        535.29        531.15         7.75 o                         
   1   2   9        106.65        122.51         3.75 o                         
   2   2   9        389.21        371.56         7.96 o                         
   3   2   9        563.41        582.93        11.93 o                         
   4   2   9         16.46         19.76         3.73 o                         
  -5   3   9        166.80        171.09         5.12 o                         
  -4   3   9        402.77        408.19         7.62 o                         
  -3   3   9         24.28         22.62         2.02 o                         
  -2   3   9        172.22        180.43         3.55 o                         
  -1   3   9        423.38        433.97         5.91 o                         
   0   3   9        134.19        132.37         3.79 o                         
   1   3   9        158.15        153.40         5.60 o                         
   2   3   9        297.82        304.45        12.16 o                         
   3   3   9          3.52         -0.33         1.84 o                         
   4   3   9        166.21        164.89         5.40 o                         
  -4   4   9          0.78          2.41         1.86 o                         
  -3   4   9        151.19        144.78         3.78 o                         
  -2   4   9         13.12         14.43         2.23 o                         
  -1   4   9         45.26         42.71         2.89 o                         
   0   4   9         12.53         12.79         2.14 o                         
   1   4   9         44.42         45.06         2.94 o                         
   2   4   9          1.00          2.54         2.00 o                         
   3   4   9        199.67        210.73         6.12 o                         
   4   4   9         25.15         24.66         3.17 o                         
  -4   5   9          3.85          2.08         2.25 o                         
  -3   5   9          5.72          4.83         1.92 o                         
  -2   5   9          5.32          1.87         1.61 o                         
  -1   5   9          3.32          5.64         1.77 o                         
   0   5   9          3.41         -0.22         2.12 o                         
   1   5   9          1.25         -0.17         3.29 o                         
   2   5   9         10.13          8.47         2.53 o                         
   3   5   9          0.78          2.36         2.74 o                         
  -3   6   9         45.83         43.88         3.81 o                         
  -2   6   9          6.26          3.87         1.84 o                         
  -1   6   9         65.63         62.14         3.18 o                         
   0   6   9         53.96         56.76         3.88 o                         
   1   6   9          0.79          1.70         2.41 o                         
   2   6   9         38.88         44.51         4.70 o                         
  -1   7   9        161.63        165.69         6.06 o                         
   0   7   9         28.24         27.93         3.94 o                         
  -5   0  10        180.61        190.39         5.88 o                         
  -4   0  10        207.24        195.00         7.85 o                         
  -3   0  10         67.20         69.52         3.82 o                         
  -2   0  10        431.46        460.25        10.21 o                         
  -1   0  10          9.38         19.14         3.80 o                         
   0   0  10        453.39        446.76        12.96 o                         
   1   0  10         57.02         61.97         3.42 o                         
   2   0  10        126.02        102.39         5.70 o                         
   3   0  10        383.16        384.04        13.18 o                         
  -5   1  10         34.94         37.68         4.00 o                         
  -4   1  10        170.75        176.13         4.87 o                         
  -3   1  10        114.07        109.58         3.59 o                         
  -2   1  10         37.01         38.44         2.86 o                         
  -1   1  10        692.57        668.51        12.35 o                         
   0   1  10        258.97        259.03         9.02 o                         
   1   1  10        204.74        198.80         4.57 o                         
   2   1  10        301.43        312.11         8.21 o                         
   3   1  10          1.46          0.80         1.83 o                         
   4   1  10         36.71         32.40         4.99 o                         
  -5   2  10         17.72         16.66         2.85 o                         
  -4   2  10          0.03         -2.65         1.77 o                         
  -3   2  10          0.01         -0.75         1.42 o                         
  -2   2  10         22.21         22.75         1.56 o                         
  -1   2  10         41.86         46.50         2.86 o                         
   0   2  10         58.04         58.41         4.47 o                         
   1   2  10         62.07         54.76         4.92 o                         
   2   2  10         30.53         34.19         5.51 o                         
   3   2  10         32.07         27.63         3.10 o                         
   4   2  10          0.32          0.57         2.24 o                         
  -4   3  10         38.49         38.58         2.66 o                         
  -3   3  10          0.25         -1.37         2.00 o                         
  -2   3  10          3.05          0.78         1.34 o                         
  -1   3  10         64.20         68.65         3.10 o                         
   0   3  10         80.92         73.62         4.40 o                         
   1   3  10         28.78         29.51         3.84 o                         
   2   3  10         53.64         57.48         4.76 o                         
   3   3  10          3.86         -0.97         4.54 o                         
   4   3  10          4.18          0.54         3.11 o                         
  -4   4  10         41.93         42.86         2.89 o                         
  -3   4  10         22.60         24.32         2.24 o                         
  -2   4  10        105.41        107.46         3.14 o                         
  -1   4  10          0.08         -2.86         2.03 o                         
   0   4  10        171.00        178.94         7.85 o                         
   1   4  10         45.73         48.63         4.78 o                         
   2   4  10         82.79         87.32         4.33 o                         
   3   4  10        184.96        192.85        11.81 o                         
  -3   5  10        154.24        149.64         4.74 o                         
  -2   5  10         74.29         76.88         3.00 o                         
  -1   5  10        476.13        481.10         8.88 o                         
   0   5  10         52.41         45.16         3.37 o                         
   1   5  10         81.80         92.94         8.76 o                         
   2   5  10        154.16        148.71         7.42 o                         
  -2   6  10         83.74         82.35         3.83 o                         
  -1   6  10         31.08         31.19         3.32 o                         
   0   6  10        120.09        125.34         5.24 o                         
   1   6  10         92.25         95.53         4.71 o                         
  -4   1  11         48.03         45.36         4.04 o                         
  -3   1  11        147.04        156.08         4.78 o                         
  -2   1  11         37.11         37.90         2.65 o                         
  -1   1  11        354.78        354.58         9.83 o                         
   0   1  11         26.11         27.13         2.66 o                         
   1   1  11         16.13         13.16         2.04 o                         
   2   1  11         64.74         68.84         4.74 o                         
   3   1  11         94.77         95.17         5.18 o                         
   4   1  11          0.88          4.47         3.58 o                         
  -4   2  11        173.62        173.02         4.63 o                         
  -3   2  11         43.87         47.16         3.19 o                         
  -2   2  11        210.73        219.45         4.74 o                         
  -1   2  11         47.18         56.23         3.71 o                         
   0   2  11         40.72         35.53         5.51 o                         
   1   2  11        153.17        160.74         9.24 o                         
   2   2  11          0.90          3.05         4.02 o                         
   3   2  11        209.74        212.36        11.77 o                         
  -4   3  11        171.86        172.49         4.83 o                         
  -3   3  11        146.54        150.92         4.17 o                         
  -2   3  11         46.66         45.06         2.91 o                         
  -1   3  11        340.74        328.03         9.81 o                         
   0   3  11        156.25        150.22         6.71 o                         
   1   3  11         16.19         13.03         5.06 o                         
   2   3  11        281.65        264.57        12.89 o                         
   3   3  11        125.23        143.76        10.50 o                         
  -3   4  11         14.78         11.14         2.24 o                         
  -2   4  11        199.10        200.01         8.17 o                         
  -1   4  11          0.18          1.36         2.36 o                         
   0   4  11         43.19         39.46         3.51 o                         
   1   4  11          3.54          5.61         7.26 o                         
   2   4  11         11.41         13.21         3.95 o                         
   3   4  11          3.26         -3.28         4.84 o                         
  -2   5  11          1.37         -2.97         1.98 o                         
  -1   5  11         10.00         14.78         3.20 o                         
   0   5  11          0.64          3.41         2.69 o                         
   1   5  11          3.94          1.77         2.67 o                         
   2   5  11          0.33          1.66         3.09 o                         
  -4   0  12        217.48        209.30        12.07 o                         
  -3   0  12         10.80          4.85         4.47 o                         
  -2   0  12        332.35        338.30        12.48 o                         
  -1   0  12        367.58        363.78        12.81 o                         
   0   0  12         18.16         19.81         4.17 o                         
   1   0  12        222.41        225.43        11.92 o                         
   2   0  12         23.80         28.14         4.17 o                         
  -4   1  12         42.35         34.56         4.66 o                         
  -3   1  12         54.96         55.62         6.05 o                         
  -2   1  12          0.95          0.20         1.92 o                         
  -1   1  12         80.10         86.01         5.85 o                         
   0   1  12        264.36        268.62         8.89 o                         
   1   1  12          1.69          1.04         2.60 o                         
   2   1  12        322.04        340.84        13.18 o                         
   3   1  12        149.07        159.02         9.98 o                         
  -4   2  12          6.60          3.98         3.07 o                         
  -3   2  12          5.03          4.98         2.57 o                         
  -2   2  12          1.75          2.93         2.22 o                         
  -1   2  12         22.76         20.74         2.94 o                         
   0   2  12         13.34         16.83         4.84 o                         
   1   2  12         58.00         61.45         6.85 o                         
   2   2  12         24.32         33.15         5.96 o                         
   3   2  12         23.61         27.56         6.33 o                         
  -3   3  12          2.16          2.53         1.86 o                         
  -2   3  12         11.24          8.88         2.91 o                         
  -1   3  12          8.65         14.97         5.66 o                         
   0   3  12         30.06         25.47         6.03 o                         
   1   3  12          0.70         -2.09         4.25 o                         
   2   3  12         73.59         79.10         8.42 o                         
  -3   4  12          0.01         -1.11         1.94 o                         
  -2   4  12        112.16        109.67         5.37 o                         
  -1   4  12        109.50        115.81         4.59 o                         
   0   4  12          1.93          0.95         3.56 o                         
   1   4  12         95.86         86.25         9.09 o                         
   2   4  12          9.14          3.13         4.99 o                         
  -1   5  12        141.11        149.80        13.87 o                         
   0   5  12        156.69        161.31         5.83 o                         
  -3   1  13         36.97         39.27         3.81 o                         
  -2   1  13         60.89         63.94         3.86 o                         
  -1   1  13         68.38         71.45         4.77 o                         
   0   1  13        119.99        124.46         8.42 o                         
   1   1  13         10.75          5.29         4.17 o                         
   2   1  13         57.00         52.30         6.59 o                         
  -3   2  13          6.58          5.67         2.84 o                         
  -2   2  13        226.45        235.92        19.65 o                         
  -1   2  13        251.00        266.51        13.18 o                         
   0   2  13          4.61          4.84         4.69 o                         
   1   2  13        127.10        138.09         9.31 o                         
   2   2  13        104.31        118.73         9.09 o                         
  -2   3  13         53.34         45.71         4.52 o                         
  -1   3  13         61.46         72.99         8.86 o                         
   0   3  13        153.61        159.25        10.87 o                         
   1   3  13          2.90          2.76         4.69 o                         
  -1   4  13        145.06        122.01        11.17 o                         
   0   4  13         12.02         14.60         5.96 o                         
  -2   0  14         80.17         80.02         9.24 o                         
  -1   0  14        351.21        363.26        13.85 o                         
   0   0  14         45.63         51.58         4.38 o                         
   1   0  14        126.25        119.55         8.27 o                         
  -2   1  14         39.77         39.33         3.19 o                         
  -1   1  14          0.30         -6.37         4.25 o                         
   0   1  14         33.55         33.07         5.96 o                         
   1   1  14         49.54         58.69         6.55 o                         
  -2   2  14         13.87         11.31         3.50 o                         
  -1   2  14          1.13         -2.23         5.21 o                         
   0   2  14          6.97         13.48         5.36 o                         
   1   2  14          0.01          0.07         4.39 o                         
                                                                                
